# Supplementary material for: Stabilizing copper sites in coordination polymers toward efficient electrochemical C-C coupling
Source: Nat Commun. 2023 Jan 30;14:474. doi: 10.1038/s41467-023-35993-4 (PMC9884666; doi:10.1038/s41467-023-35993-4)
Supplement: Supplementary file 2 — Source Data [file 41467_2023_35993_MOESM2_ESM.xlsx]

## Sheet: Figure 1c
Cu K-edge XANES spectra of Cu(OH)BTA, Cu foil, CuO, Cu phthalocyanine (CuPc)
	Cu(OH)BTA		Cu		CuO		CuPc
Energy (eV)	Normalized XANES (a.u.)	Energy (eV)	Normalized XANES (a.u.)	Energy (eV)	Normalized XANES (a.u.)	Energy (eV)	Normalized XANES (a.u.)
8811.27	0.00253	8779	0.000562713	8778.7	0.00626	8779	0.00117
8816.27	0.0015	8789.02	0.000455815	8788.71	0.00547	8784.02	0.000885834
8821.27	0.000728044	8799.01	0.000388049	8798.7	0.00433	8789.02	0.000970446
8826.27	0.000552936	8809.01	0.000269647	8808.71	0.00386	8794	0.000678971
8831.27	0.000341498	8819	6.8529e-05	8818.69	0.00282	8799.01	0.000459855
8836.27	0.000807929	8829.01	-2.45867e-05	8828.71	0.0027	8804.01	0.000561594
8841.27	-0.0011	8839.01	-0.000150423	8838.7	0.00191	8809.01	0.00035677
8846.27	0.00057273	8849.01	-0.00018941	8848.7	0.000907755	8814	0.000297153
8851.27	0.00057544	8859.02	-0.000332515	8858.71	0.000412537	8819	0.000215589
8856.27	-0.000761436	8869.01	-0.000270388	8868.7	0.000364263	8824	9.32226e-05
8861.27	-0.000391093	8879.01	-0.000201559	8878.7	-0.000205166	8829.01	9.14613e-05
8866.27	-0.000645444	8889.01	-0.00018504	8888.7	-0.00123	8834.01	7.77971e-06
8871.27	-0.000169164	8899.01	-0.000160381	8898.7	-0.00141	8839.01	2.05028e-05
8876.27	-0.000793482	8909	3.00028e-05	8908.69	-0.00175	8844.02	-9.26162e-06
8881.27	0.000268195	8919.01	0.000199865	8918.71	-0.00191	8849.01	-0.000152769
8886.27	-0.000422223	8929.01	0.000558211	8928.7	-0.00183	8854.01	-0.000122569
8891.27	-0.000191021	8939.01	0.00121	8938.71	-0.0015	8859.02	-9.68762e-05
8896.27	0.000152251	8949.02	0.00239	8948.71	-3.09787e-05	8864.01	-4.96422e-05
8901.27	0.000578486	8949.4	0.00245	8949.09	-5.92637e-05	8869.01	-0.000187327
8906.27	0.00045026	8949.8	0.00253	8949.5	-0.000205817	8874.01	-0.000135386
8911.27	-0.000178465	8950.21	0.0026	8949.9	-0.000235422	8879.01	-0.000226024
8916.27	-0.000696856	8950.61	0.0027	8950.3	0.000111628	8884	-0.000292399
8921.27	0.000734725	8951.01	0.00279	8950.7	0.000341787	8889.01	-0.00017264
8926.27	0.000315401	8951.41	0.00283	8951.11	0.00051293	8894.01	-0.000214699
8931.27	0.00213	8951.82	0.00294	8951.51	0.000228407	8899.01	6.50745e-05
8936.27	0.00114	8952.22	0.00303	8951.91	0.000194392	8904.01	6.462e-05
8941.27	0.000637257	8952.6	0.00311	8952.29	0.000305131	8909	3.98436e-05
8946.27	0.00193	8953	0.00317	8952.7	0.000423211	8914.01	8.3572e-05
8951.27	0.000426603	8953.41	0.00328	8953.1	0.000734472	8919.01	0.000269591
8955.33	0.00257	8953.81	0.00341	8953.5	0.00124	8924.02	0.000411182
8955.68	0.00294	8954.21	0.00347	8953.91	0.0012	8929.01	0.000751165
8956.03	0.00343	8954.61	0.00354	8954.31	0.00148	8934.01	0.0011
8956.38	0.00339	8955.02	0.00372	8954.71	0.00141	8939.01	0.00152
8956.73	0.00393	8955.4	0.00389	8955.09	0.00138	8944	0.00205
8957.08	0.00414	8955.8	0.00405	8955.5	0.00118	8949.02	0.00279
8957.43	0.00508	8956.21	0.00417	8955.9	0.000911975	8949.46	0.00289
8957.78	0.00484	8956.61	0.00431	8956.3	0.0012	8949.92	0.00304
8958.13	0.0046	8957.01	0.00448	8956.71	0.00156	8950.36	0.00311
8958.48	0.0044	8957.42	0.00458	8957.11	0.00113	8950.8	0.00318
8958.83	0.00417	8957.82	0.00469	8957.51	0.00167	8951.26	0.00341
8959.18	0.00431	8958.2	0.0049	8957.9	0.00169	8951.7	0.00347
8959.53	0.00458	8958.61	0.00504	8958.3	0.00185	8952.16	0.00333
8959.88	0.00447	8959.01	0.0052	8958.7	0.00176	8952.6	0.00356
8960.23	0.00463	8959.41	0.00538	8959.1	0.00222	8953.06	0.00365
8960.58	0.00522	8959.82	0.00554	8959.51	0.00218	8953.5	0.00376
8960.93	0.0056	8960.22	0.0057	8959.91	0.00237	8953.96	0.00393
8961.28	0.00591	8960.6	0.00589	8960.3	0.00273	8954.4	0.00404
8961.63	0.00586	8961.01	0.0061	8960.7	0.00283	8954.86	0.00411
8961.98	0.00553	8961.41	0.00639	8961.1	0.00326	8955.31	0.0042
8962.33	0.00587	8961.81	0.00656	8961.51	0.00306	8955.77	0.00435
8962.68	0.00552	8962.22	0.00674	8961.91	0.003	8956.21	0.00455
8963.03	0.00607	8962.62	0.00698	8962.31	0.00365	8956.67	0.00451
8963.38	0.00627	8963	0.0072	8962.7	0.00338	8957.11	0.00474
8963.73	0.00699	8963.41	0.00749	8963.1	0.00427	8957.57	0.00476
8964.08	0.0073	8963.81	0.00778	8963.5	0.00396	8958.01	0.00494
8964.43	0.00719	8964.21	0.00802	8963.91	0.00446	8958.45	0.00517
8964.78	0.00705	8964.62	0.00833	8964.31	0.00436	8958.91	0.00524
8965.13	0.00691	8965	0.00865	8964.7	0.00501	8959.35	0.0053
8965.48	0.00718	8965.41	0.00883	8965.1	0.00527	8959.82	0.0055
8965.83	0.00788	8965.81	0.00938	8965.5	0.00516	8960.26	0.0058
8966.18	0.00795	8966.21	0.00974	8965.91	0.00559	8960.72	0.00592
8966.53	0.00817	8966.62	0.01018	8966.31	0.00627	8961.16	0.00591
8966.88	0.00844	8967	0.01051	8966.69	0.00678	8961.6	0.00633
8967.23	0.00889	8967.41	0.01092	8967.1	0.00687	8962.06	0.00662
8967.58	0.00945	8967.81	0.01137	8967.5	0.00724	8962.5	0.00675
8967.93	0.00985	8968.21	0.0119	8967.91	0.00785	8962.97	0.00693
8968.28	0.01008	8968.62	0.01244	8968.31	0.00802	8963.41	0.00708
8968.63	0.01031	8969	0.013	8968.7	0.00874	8963.87	0.00733
8968.98	0.01004	8969.41	0.01365	8969.1	0.00893	8964.31	0.00756
8969.33	0.01003	8969.81	0.01436	8969.5	0.00941	8964.75	0.00778
8969.68	0.01017	8970.21	0.01511	8969.91	0.00997	8965.21	0.00803
8970.03	0.01068	8970.62	0.01588	8970.31	0.01062	8965.66	0.00835
8970.38	0.01105	8971	0.01665	8970.7	0.01107	8966.12	0.00866
8970.73	0.01103	8971.41	0.01769	8971.1	0.01206	8966.56	0.00907
8971.08	0.01127	8971.81	0.01885	8971.51	0.01332	8967	0.00944
8971.43	0.01177	8972.22	0.02011	8971.91	0.01336	8967.46	0.00965
8971.78	0.01302	8972.6	0.02152	8972.3	0.01373	8967.91	0.01
8972.13	0.01375	8973.01	0.02316	8972.7	0.01468	8968.37	0.01033
8972.48	0.01427	8973.41	0.02497	8973.1	0.01523	8968.81	0.01087
8972.83	0.01431	8973.82	0.0272	8973.51	0.01647	8969.25	0.01138
8973.18	0.01454	8974.2	0.0296	8973.89	0.01789	8969.71	0.01172
8973.53	0.01523	8974.61	0.03267	8974.3	0.01915	8970.16	0.01202
8973.88	0.01597	8975.01	0.03662	8974.7	0.02066	8970.62	0.01264
8974.23	0.01714	8975.41	0.04153	8975.11	0.02219	8971.06	0.01322
8974.58	0.01786	8975.82	0.04803	8975.51	0.02439	8971.5	0.01368
8974.93	0.01877	8976.2	0.05637	8975.9	0.02682	8971.97	0.0142
8975.28	0.01966	8976.61	0.06888	8976.3	0.0307	8972.41	0.01505
8975.63	0.02119	8977.01	0.0873	8976.71	0.03461	8972.85	0.01588
8975.98	0.02317	8977.42	0.11339	8977.11	0.03836	8973.31	0.01668
8976.33	0.02537	8977.8	0.14732	8977.5	0.04176	8973.76	0.01746
8976.68	0.02753	8978.21	0.19177	8977.9	0.04445	8974.2	0.01852
8977.03	0.02932	8978.61	0.24317	8978.31	0.04848	8974.66	0.01975
8977.38	0.03169	8979	0.29581	8978.69	0.05173	8975.11	0.02112
8977.73	0.03335	8979.39	0.34163	8979.08	0.0568	8975.57	0.02294
8978.08	0.03549	8979.79	0.39338	8979.48	0.06301	8976.01	0.02511
8978.43	0.0361	8980.2	0.42752	8979.89	0.07043	8976.46	0.02747
8978.78	0.037	8980.58	0.44766	8980.27	0.07945	8976.92	0.03017
8979.13	0.03875	8980.99	0.45729	8980.68	0.09228	8977.36	0.03257
8979.48	0.04104	8981.39	0.45905	8981.08	0.10807	8977.8	0.03514
8979.83	0.04389	8981.8	0.45685	8981.49	0.12909	8978.27	0.03813
8980.18	0.04669	8982.18	0.45421	8981.88	0.15394	8978.71	0.0407
8980.53	0.05079	8982.59	0.45347	8982.28	0.18684	8979.14	0.04377
8980.88	0.05784	8982.99	0.45643	8982.69	0.22689	8979.6	0.04827
8981.23	0.06754	8983.4	0.46324	8983.09	0.27281	8980.04	0.05415
8981.58	0.07875	8983.79	0.47314	8983.48	0.31907	8980.49	0.06295
8981.93	0.09132	8984.19	0.48639	8983.88	0.36808	8980.95	0.0762
8982.28	0.10566	8984.6	0.50089	8984.29	0.41252	8981.39	0.09426
8982.63	0.12247	8984.98	0.51555	8984.68	0.44809	8981.84	0.1173
8982.98	0.14265	8985.39	0.5313	8985.08	0.4762	8982.3	0.14907
8983.33	0.16545	8985.79	0.54749	8985.49	0.49368	8982.74	0.188
8983.68	0.1911	8986.2	0.56486	8985.89	0.50437	8983.19	0.23328
8984.03	0.21921	8986.59	0.58293	8986.28	0.51142	8983.63	0.2817
8984.38	0.25038	8986.99	0.60411	8986.68	0.51914	8984.09	0.32765
8984.73	0.28446	8987.4	0.62778	8987.09	0.53114	8984.54	0.36281
8985.08	0.32035	8987.78	0.65288	8987.48	0.54836	8984.98	0.38934
8985.43	0.35611	8988.19	0.68156	8987.88	0.57225	8985.45	0.40394
8985.78	0.3898	8988.6	0.71314	8988.29	0.60209	8985.89	0.40667
8986.13	0.42121	8988.98	0.74478	8988.67	0.63594	8986.33	0.40241
8986.48	0.44932	8989.39	0.77909	8989.08	0.67647	8986.8	0.40182
8986.83	0.47617	8989.79	0.81455	8989.49	0.71931	8987.24	0.41248
8987.18	0.501	8990.2	0.84944	8989.89	0.76535	8987.69	0.43576
8987.53	0.52515	8990.59	0.8819	8990.28	0.80991	8988.13	0.4697
8987.88	0.54986	8990.99	0.91399	8990.69	0.856	8988.6	0.51304
8988.23	0.57603	8991.4	0.94284	8991.09	0.89997	8989.04	0.55963
8988.58	0.60442	8991.79	0.96672	8991.48	0.93737	8989.48	0.60875
8988.93	0.63528	8992.19	0.98687	8991.88	0.97155	8989.95	0.66112
8989.28	0.66666	8992.6	1.0013	8992.29	1.00083	8990.39	0.71117
8989.63	0.6997	8992.98	1.00922	8992.68	1.02403	8990.84	0.75882
8989.98	0.73259	8993.39	1.01182	8993.08	1.0432	8991.28	0.80475
8990.33	0.76568	8993.8	1.0088	8993.49	1.06088	8991.75	0.84623
8990.68	0.79856	8994.18	1.0021	8993.88	1.07715	8992.19	0.88262
8991.03	0.83152	8994.59	0.99202	8994.28	1.09438	8992.64	0.91555
8991.38	0.86544	8995	0.98036	8994.69	1.11195	8993.08	0.9458
8991.73	0.90039	8995.38	0.96842	8995.08	1.13	8993.55	0.97629
8992.08	0.93588	8995.79	0.95621	8995.48	1.14828	8993.99	1.00581
8992.43	0.97062	8996.2	0.94515	8995.89	1.16539	8994.44	1.03659
8992.78	1.0042	8996.58	0.93584	8996.28	1.17992	8994.88	1.06807
8993.13	1.03788	8996.99	0.92817	8996.68	1.19085	8995.35	1.09891
8993.48	1.07194	8997.4	0.92312	8997.09	1.19782	8995.79	1.12861
8993.83	1.10551	8997.79	0.921	8997.48	1.19992	8996.24	1.15333
8994.18	1.13826	8998.19	0.92183	8997.88	1.19711	8996.68	1.17327
8994.53	1.17054	8998.6	0.92604	8998.29	1.19148	8997.15	1.19001
8994.88	1.2003	8998.99	0.93311	8998.68	1.18354	8997.59	1.20112
8995.23	1.22921	8999.39	0.94364	8999.09	1.1739	8998.04	1.20623
8995.58	1.25353	8999.8	0.95672	8999.49	1.16191	8998.48	1.21036
8995.93	1.27312	9000.19	0.97095	8999.88	1.14978	8998.95	1.21182
8996.28	1.28834	9000.59	0.98688	9000.29	1.13572	8999.39	1.2132
8996.63	1.29884	9000.98	1.00165	9000.67	1.11986	8999.84	1.21256
8996.98	1.30515	9001.39	1.01514	9001.08	1.10305	9000.28	1.21359
8997.33	1.30786	9001.8	1.02558	9001.49	1.08532	9000.75	1.21151
8997.68	1.30564	9002.18	1.03168	9001.88	1.06889	9001.2	1.20866
8998.03	1.30312	9002.59	1.03356	9002.28	1.05227	9001.64	1.20642
8998.38	1.29665	9003	1.03082	9002.69	1.03769	9002.09	1.20414
8998.73	1.29074	9003.39	1.02459	9003.08	1.02489	9002.53	1.19855
8999.08	1.28249	9003.79	1.01527	9003.49	1.01291	9003	1.1902
8999.43	1.27303	9004.18	1.00463	9003.87	1.00296	9003.44	1.18349
8999.78	1.26393	9004.59	0.99247	9004.28	0.99363	9003.89	1.17369
9000.13	1.25515	9005	0.98058	9004.69	0.98436	9004.34	1.16369
9000.48	1.24593	9005.38	0.96971	9005.08	0.97598	9004.78	1.15192
9000.83	1.23734	9005.79	0.95927	9005.48	0.96855	9005.25	1.1402
9001.18	1.22936	9006.2	0.94983	9005.89	0.96169	9005.69	1.12568
9001.53	1.22252	9006.59	0.9416	9006.28	0.95579	9006.14	1.1105
9001.88	1.21545	9006.99	0.93355	9006.69	0.95163	9006.59	1.09355
9002.23	1.2064	9007.38	0.92606	9007.08	0.94853	9007.03	1.0765
9002.58	1.19522	9007.79	0.9187	9007.48	0.94667	9007.5	1.05636
9002.93	1.18243	9008.2	0.91135	9007.89	0.94627	9007.95	1.03611
9003.28	1.16832	9008.59	0.9048	9008.28	0.9473	9008.39	1.01737
9003.63	1.15341	9008.99	0.89858	9008.69	0.94914	9008.84	0.99802
9003.98	1.13933	9009.38	0.89345	9009.08	0.95052	9009.29	0.97993
9004.33	1.12748	9009.79	0.88896	9009.48	0.95276	9009.73	0.9626
9004.68	1.11728	9010.2	0.88583	9009.89	0.95541	9010.2	0.94805
9005.03	1.10757	9010.59	0.88396	9010.28	0.9571	9010.64	0.93553
9005.38	1.09758	9010.99	0.88313	9010.69	0.95874	9011.09	0.92488
9005.73	1.08784	9011.38	0.88333	9011.08	0.95964	9011.54	0.91557
9006.08	1.07966	9011.79	0.88424	9011.48	0.96064	9011.99	0.90765
9006.43	1.07343	9012.2	0.88575	9011.89	0.96067	9012.43	0.90103
9006.78	1.06826	9012.59	0.88773	9012.28	0.96035	9012.9	0.89526
9007.13	1.06272	9013	0.89023	9012.69	0.95992	9013.35	0.89064
9007.48	1.05598	9013.38	0.89296	9013.08	0.95957	9013.79	0.88661
9007.83	1.04936	9013.79	0.89623	9013.49	0.95883	9014.24	0.88364
9008.18	1.04256	9014.18	0.89965	9013.87	0.95731	9014.69	0.88007
9008.53	1.0354	9014.59	0.90392	9014.28	0.95609	9015.13	0.87658
9008.88	1.02786	9015	0.9087	9014.69	0.95486	9015.58	0.87326
9009.23	1.01982	9015.39	0.91366	9015.08	0.95338	9016.05	0.87034
9009.58	1.01188	9015.8	0.91936	9015.49	0.95201	9016.5	0.8679
9009.93	1.00392	9016.18	0.92538	9015.88	0.95014	9016.94	0.86589
9010.28	0.99728	9016.59	0.93197	9016.29	0.94812	9017.39	0.86322
9010.63	0.99092	9016.98	0.93857	9016.67	0.94569	9017.84	0.86377
9010.98	0.98572	9017.39	0.94561	9017.08	0.94309	9018.29	0.8625
9011.33	0.98079	9017.8	0.95279	9017.49	0.93982	9018.73	0.8619
9011.68	0.97581	9018.19	0.95955	9017.88	0.93594	9019.2	0.86138
9012.03	0.97136	9018.6	0.96655	9018.29	0.93207	9019.65	0.86105
9012.38	0.96601	9018.99	0.97317	9018.68	0.92731	9020.1	0.86126
9012.73	0.96115	9019.39	0.97993	9019.09	0.92173	9020.54	0.86047
9013.08	0.95707	9019.78	0.98629	9019.48	0.91643	9020.99	0.85997
9013.43	0.95306	9020.19	0.99281	9019.89	0.90985	9021.44	0.85778
9013.78	0.95096	9020.58	0.99887	9020.27	0.90398	9021.89	0.856
9014.13	0.94842	9020.99	1.00526	9020.68	0.89767	9022.33	0.85408
9014.48	0.94568	9021.4	1.01167	9021.09	0.89182	9022.78	0.85215
9014.83	0.94391	9021.79	1.0174	9021.48	0.8862	9023.23	0.84919
9015.18	0.94076	9022.2	1.02338	9021.89	0.88059	9023.7	0.84502
9015.53	0.93863	9022.59	1.02858	9022.28	0.87539	9024.15	0.84265
9015.88	0.93294	9023	1.03368	9022.69	0.87151	9024.59	0.83878
9016.23	0.92776	9023.39	1.0381	9023.08	0.86791	9025.04	0.83583
9016.58	0.9239	9023.8	1.04184	9023.49	0.86399	9025.49	0.83365
9016.93	0.92112	9024.19	1.04479	9023.88	0.86109	9025.94	0.8315
9017.28	0.91766	9024.59	1.04685	9024.29	0.85772	9026.39	0.82995
9017.63	0.91317	9024.98	1.04765	9024.68	0.85498	9026.84	0.83011
9017.98	0.90925	9025.39	1.04726	9025.09	0.85237	9027.28	0.82865
9018.33	0.90483	9025.78	1.0458	9025.48	0.85064	9027.73	0.82944
9018.68	0.90286	9026.19	1.04311	9025.89	0.84922	9028.18	0.83046
9019.03	0.89859	9026.58	1.03952	9026.28	0.84796	9028.65	0.83288
9019.38	0.8963	9026.99	1.03497	9026.68	0.84748	9029.1	0.83549
9019.73	0.89419	9027.38	1.02994	9027.07	0.84746	9029.55	0.84016
9020.08	0.89276	9027.79	1.02404	9027.48	0.84795	9030	0.84618
9020.43	0.89152	9028.18	1.01797	9027.87	0.8493	9030.44	0.85423
9020.78	0.88923	9028.59	1.0113	9028.28	0.85101	9030.89	0.86158
9021.13	0.88774	9028.98	1.00476	9028.67	0.85375	9031.34	0.8707
9021.48	0.8855	9030.66	0.97689	9030.35	0.86647	9031.79	0.8805
9021.83	0.88342
9022.18	0.8817
9022.53	0.87983
9022.88	0.87832
9023.23	0.87766
9023.58	0.87785
9023.93	0.87846
9024.28	0.87883
9024.63	0.87569
9024.98	0.87366
9025.33	0.87219
9025.68	0.87255
9026.03	0.87342
9026.38	0.87346
9026.73	0.87336
9027.08	0.87396
9027.43	0.87466
9027.78	0.87751
9028.13	0.87852
9028.48	0.8792
9028.83	0.87937
9029.18	0.88008
9029.53	0.88269
9029.88	0.88599
9030.23	0.88994

## Sheet: Figure 1d
Cu K-edge EXAFS spectra of Cu(OH)BTA, Cu foil, CuO, Cu phthalocyanine (CuPc)
	Cu(OH)BTA		Cu (x 0.4)		CuO		CuPC
Interatomic distance (Å)	FT [k2*x(k)] (Å-3)	Interatomic distance (Å)	FT [k2*x(k)] (Å-3)	Interatomic distance (Å)	FT [k2*x(k)] (Å-3)	Interatomic distance (Å)	FT [k2*x(k)] (Å-3)
0	0.20541	0	0.02672	0	0.13939	0	0.01824
0.03068	0.2035	0.03068	0.03057	0.03068	0.14542	0.03068	0.03098
0.06136	0.19808	0.06136	0.03959	0.06136	0.16144	0.06136	0.05254
0.09204	0.19006	0.09204	0.05031	0.09204	0.18311	0.09204	0.07418
0.12272	0.18095	0.12272	0.06085	0.12272	0.20628	0.12272	0.09399
0.1534	0.1728	0.1534	0.07021	0.1534	0.22787	0.1534	0.111
0.18408	0.16781	0.18408	0.07779	0.18408	0.24576	0.18408	0.12452
0.21476	0.16775	0.21476	0.08322	0.21476	0.25853	0.21476	0.13403
0.24544	0.1732	0.24544	0.08622	0.24544	0.26531	0.24544	0.13915
0.27612	0.18326	0.27612	0.08667	0.27612	0.26568	0.27612	0.13962
0.3068	0.19598	0.3068	0.08453	0.3068	0.25964	0.3068	0.13536
0.33748	0.20914	0.33748	0.07989	0.33748	0.24767	0.33748	0.12641
0.36816	0.22079	0.36816	0.07296	0.36816	0.23076	0.36816	0.11298
0.39884	0.22952	0.39884	0.06411	0.39884	0.21056	0.39884	0.09543
0.42951	0.23457	0.42951	0.05393	0.42951	0.1896	0.42951	0.0743
0.46019	0.23597	0.46019	0.04344	0.46019	0.17158	0.46019	0.05043
0.49087	0.23465	0.49087	0.03453	0.49087	0.16115	0.49087	0.02585
0.52155	0.23253	0.52155	0.03056	0.52155	0.16236	0.52155	0.01675
0.55223	0.23248	0.55223	0.03413	0.55223	0.17606	0.55223	0.03998
0.58291	0.23786	0.58291	0.04327	0.58291	0.19939	0.58291	0.0681
0.61359	0.25147	0.61359	0.05459	0.61359	0.22809	0.61359	0.09586
0.64427	0.27449	0.64427	0.06597	0.64427	0.25843	0.64427	0.12181
0.67495	0.30602	0.67495	0.07624	0.67495	0.28766	0.67495	0.14486
0.70563	0.34373	0.70563	0.08464	0.70563	0.31389	0.70563	0.16405
0.73631	0.38469	0.73631	0.09064	0.73631	0.33591	0.73631	0.17853
0.76699	0.426	0.76699	0.09387	0.76699	0.35315	0.76699	0.18753
0.79767	0.46508	0.79767	0.09408	0.79767	0.36558	0.79767	0.19038
0.82835	0.49984	0.82835	0.09117	0.82835	0.37382	0.82835	0.18655
0.85903	0.52882	0.85903	0.08521	0.85903	0.37909	0.85903	0.17566
0.88971	0.5513	0.88971	0.07645	0.88971	0.38327	0.88971	0.15744
0.92039	0.56748	0.92039	0.06548	0.92039	0.38879	0.92039	0.13182
0.95107	0.57866	0.95107	0.05355	0.95107	0.39833	0.95107	0.09888
0.98175	0.58737	0.98175	0.04333	0.98175	0.4144	0.98175	0.05886
1.01243	0.59734	1.01243	0.03996	1.01243	0.43869	1.01243	0.01247
1.04311	0.61321	1.04311	0.0474	1.04311	0.47178	1.04311	0.041
1.07379	0.63974	1.07379	0.06289	1.07379	0.51299	1.07379	0.09925
1.10447	0.68058	1.10447	0.08203	1.10447	0.56078	1.10447	0.16218
1.13515	0.73734	1.13515	0.10216	1.13515	0.61303	1.13515	0.2288
1.16583	0.80918	1.16583	0.1217	1.16583	0.66748	1.16583	0.29805
1.1965	0.89329	1.1965	0.13948	1.1965	0.72188	1.1965	0.36881
1.22718	0.98562	1.22718	0.15456	1.22718	0.77414	1.22718	0.43992
1.25786	1.0816	1.25786	0.16611	1.25786	0.82241	1.25786	0.51016
1.28854	1.17662	1.28854	0.17343	1.28854	0.86505	1.28854	0.57835
1.31922	1.26626	1.31922	0.17591	1.31922	0.90074	1.31922	0.64329
1.3499	1.3465	1.3499	0.17311	1.3499	0.92839	1.3499	0.70383
1.38058	1.41378	1.38058	0.1648	1.38058	0.94724	1.38058	0.75891
1.41126	1.46511	1.41126	0.1511	1.41126	0.95679	1.41126	0.80754
1.44194	1.49812	1.44194	0.13271	1.44194	0.95684	1.44194	0.84884
1.47262	1.51111	1.47262	0.11172	1.47262	0.94745	1.47262	0.88207
1.5033	1.50307	1.5033	0.09342	1.5033	0.92896	1.5033	0.90662
1.53398	1.47374	1.53398	0.08895	1.53398	0.90192	1.53398	0.92206
1.56466	1.42355	1.56466	0.10859	1.56466	0.86712	1.56466	0.92809
1.59534	1.35364	1.59534	0.14901	1.59534	0.82548	1.59534	0.9246
1.62602	1.26578	1.62602	0.20236	1.62602	0.77811	1.62602	0.91167
1.6567	1.16234	1.6567	0.26394	1.6567	0.72617	1.6567	0.88954
1.68738	1.04617	1.68738	0.33116	1.68738	0.67091	1.68738	0.85862
1.71806	0.92055	1.71806	0.40229	1.71806	0.61355	1.71806	0.81948
1.74874	0.78905	1.74874	0.47595	1.74874	0.55529	1.74874	0.77288
1.77942	0.6555	1.77942	0.55085	1.77942	0.49723	1.77942	0.71969
1.8101	0.52393	1.8101	0.6258	1.8101	0.44034	1.8101	0.66095
1.84078	0.39874	1.84078	0.69961	1.84078	0.3854	1.84078	0.59783
1.87146	0.28534	1.87146	0.77114	1.87146	0.33303	1.87146	0.53164
1.90214	0.19241	1.90214	0.8393	1.90214	0.28361	1.90214	0.46386
1.93282	0.13774	1.93282	0.90307	1.93282	0.23734	1.93282	0.39624
1.9635	0.13938	1.9635	0.96148	1.9635	0.1943	1.9635	0.33087
1.99418	0.17487	1.99418	1.01368	1.99418	0.15461	1.99418	0.27061
2.02485	0.21346	2.02485	1.05891	2.02485	0.11873	2.02485	0.21957
2.05553	0.24317	2.05553	1.09654	2.05553	0.08835	2.05553	0.18374
2.08621	0.26075	2.08621	1.12607	2.08621	0.06829	2.08621	0.16936
2.11689	0.26619	2.11689	1.14715	2.11689	0.06659	2.11689	0.17722
2.14757	0.26117	2.14757	1.15955	2.14757	0.08346	2.14757	0.20029
2.17825	0.24863	2.17825	1.1632	2.17825	0.11012	2.17825	0.23001
2.20893	0.23274	2.20893	1.15819	2.20893	0.1405	2.20893	0.26063
2.23961	0.21874	2.23961	1.14473	2.23961	0.17189	2.23961	0.28903
2.27029	0.2122	2.27029	1.12317	2.27029	0.20287	2.27029	0.31365
2.30097	0.21692	2.30097	1.09399	2.30097	0.23249	2.30097	0.33384
2.33165	0.23291	2.33165	1.05777	2.33165	0.26001	2.33165	0.34953
2.36233	0.25673	2.36233	1.0152	2.36233	0.28482	2.36233	0.36102
2.39301	0.28372	2.39301	0.96704	2.39301	0.30641	2.39301	0.3689
2.42369	0.30968	2.42369	0.91412	2.42369	0.32443	2.42369	0.374
2.45437	0.33141	2.45437	0.85731	2.45437	0.33864	2.45437	0.37726
2.48505	0.34671	2.48505	0.7975	2.48505	0.34898	2.48505	0.37972
2.51573	0.35419	2.51573	0.73559	2.51573	0.35557	2.51573	0.38233
2.54641	0.35316	2.54641	0.67246	2.54641	0.35868	2.54641	0.38592
2.57709	0.34355	2.57709	0.60897	2.57709	0.35879	2.57709	0.39105
2.60777	0.32583	2.60777	0.54591	2.60777	0.3565	2.60777	0.39796
2.63845	0.301	2.63845	0.48401	2.63845	0.35255	2.63845	0.40652
2.66913	0.27064	2.66913	0.42392	2.66913	0.34773	2.66913	0.4163
2.69981	0.23703	2.69981	0.36621	2.69981	0.34282	2.69981	0.42662
2.73049	0.20354	2.73049	0.31134	2.73049	0.33852	2.73049	0.43665
2.76117	0.17514	2.76117	0.25966	2.76117	0.33532	2.76117	0.44554
2.79184	0.15857	2.79184	0.21143	2.79184	0.33343	2.79184	0.45243
2.82252	0.15963	2.82252	0.16679	2.82252	0.3328	2.82252	0.45658
2.8532	0.17818	2.8532	0.1258	2.8532	0.33305	2.8532	0.45736
2.88388	0.20847	2.88388	0.08845	2.88388	0.33358	2.88388	0.45428
2.91456	0.24435	2.91456	0.05475	2.91456	0.33368	2.91456	0.44703
2.94524	0.28153	2.94524	0.02524	2.94524	0.33259	2.94524	0.43544
2.97592	0.31739	2.97592	0.01232	2.97592	0.32958	2.97592	0.41952
3.0066	0.35032	3.0066	0.03262	3.0066	0.32405	3.0066	0.39941
3.03728	0.37934	3.03728	0.05477	3.03728	0.31554	3.03728	0.37542
3.06796	0.40387	3.06796	0.07536	3.06796	0.30378	3.06796	0.34797
3.09864	0.4236	3.09864	0.09428	3.09864	0.28864	3.09864	0.31764
3.12932	0.43842	3.12932	0.1117	3.12932	0.27023	3.12932	0.28511
3.16	0.44835	3.16	0.12779	3.16	0.2488	3.16	0.25123
3.19068	0.45353	3.19068	0.14269	3.19068	0.22477	3.19068	0.21699
3.22136	0.45414	3.22136	0.15654	3.22136	0.19876	3.22136	0.18366
3.25204	0.45044	3.25204	0.16942	3.25204	0.17157	3.25204	0.1529
3.28272	0.44272	3.28272	0.18144	3.28272	0.14423	3.28272	0.12702
3.3134	0.43128	3.3134	0.19267	3.3134	0.11818	3.3134	0.10908
3.34408	0.41645	3.34408	0.2032	3.34408	0.09551	3.34408	0.10188
3.37476	0.39855	3.37476	0.21312	3.37476	0.0793	3.37476	0.10558
3.40544	0.37792	3.40544	0.22253	3.40544	0.07294	3.40544	0.11692
3.43612	0.3549	3.43612	0.23155	3.43612	0.077	3.43612	0.13177
3.4668	0.32987	3.4668	0.24028	3.4668	0.08791	3.4668	0.14713
3.49748	0.30318	3.49748	0.24882	3.49748	0.10137	3.49748	0.16121
3.52816	0.27524	3.52816	0.25728	3.52816	0.11458	3.52816	0.173
3.55884	0.24647	3.55884	0.26573	3.55884	0.12604	3.55884	0.18201
3.58952	0.21737	3.58952	0.27422	3.58952	0.135	3.58952	0.18802
3.62019	0.18848	3.62019	0.28277	3.62019	0.14117	3.62019	0.19104
3.65087	0.16047	3.65087	0.29139	3.65087	0.14455	3.65087	0.19123
3.68155	0.13416	3.68155	0.30005	3.68155	0.14536	3.68155	0.18885
3.71223	0.11065	3.71223	0.3087	3.71223	0.14399	3.71223	0.18426
3.74291	0.09138	3.74291	0.31729	3.74291	0.14097	3.74291	0.17786
3.77359	0.07805	3.77359	0.32577	3.77359	0.13693	3.77359	0.17011
3.80427	0.07189	3.80427	0.3341	3.80427	0.13254	3.80427	0.16149
3.83495	0.07226	3.83495	0.34223	3.83495	0.12845	3.83495	0.15245
3.86563	0.07663	3.86563	0.35015	3.86563	0.12518	3.86563	0.14344
3.89631	0.08218	3.89631	0.35785	3.89631	0.12302	3.89631	0.13487
3.92699	0.08687	3.92699	0.36534	3.92699	0.12201	3.92699	0.12704
3.95767	0.08948	3.95767	0.37266	3.95767	0.12188	3.95767	0.12019
3.98835	0.08938	3.98835	0.37981	3.98835	0.12217	3.98835	0.11445
4.01903	0.08633	4.01903	0.38683	4.01903	0.1223	4.01903	0.10987
4.04971	0.08038	4.04971	0.39373	4.04971	0.12171	4.04971	0.10639
4.08039	0.07184	4.08039	0.40047	4.08039	0.1199	4.08039	0.10395
4.11107	0.06127	4.11107	0.40704	4.11107	0.11648	4.11107	0.10246
4.14175	0.04958	4.14175	0.41336	4.14175	0.1112	4.14175	0.10188
4.17243	0.03836	4.17243	0.41933	4.17243	0.10395	4.17243	0.10216
4.20311	0.03063	4.20311	0.42485	4.20311	0.09475	4.20311	0.10332
4.23379	0.03041	4.23379	0.42976	4.23379	0.08373	4.23379	0.10534
4.26447	0.03757	4.26447	0.43393	4.26447	0.07119	4.26447	0.1082
4.29515	0.04793	4.29515	0.4372	4.29515	0.05764	4.29515	0.11182
4.32583	0.05847	4.32583	0.43944	4.32583	0.04395	4.32583	0.11609
4.35651	0.06767	4.35651	0.44053	4.35651	0.03214	4.35651	0.12082
4.38719	0.07475	4.38719	0.44038	4.38719	0.0268	4.38719	0.12577
4.41786	0.07926	4.41786	0.43896	4.41786	0.03214	4.41786	0.13072
4.44854	0.08104	4.44854	0.43624	4.44854	0.04441	4.44854	0.13539
4.47922	0.08017	4.47922	0.43226	4.47922	0.05904	4.47922	0.13957
4.5099	0.07692	4.5099	0.42711	4.5099	0.07404	4.5099	0.14305
4.54058	0.07183	4.54058	0.42091	4.54058	0.08858	4.54058	0.14564
4.57126	0.06575	4.57126	0.41383	4.57126	0.10224	4.57126	0.14724
4.60194	0.05983	4.60194	0.40603	4.60194	0.11476	4.60194	0.14777
4.63262	0.05553	4.63262	0.39774	4.63262	0.12603	4.63262	0.14718
4.6633	0.05425	4.6633	0.38915	4.6633	0.13598	4.6633	0.14551
4.69398	0.05654	4.69398	0.38044	4.69398	0.14464	4.69398	0.14281
4.72466	0.06176	4.72466	0.37179	4.72466	0.15205	4.72466	0.13918
4.75534	0.06854	4.75534	0.36331	4.75534	0.1583	4.75534	0.13474
4.78602	0.07552	4.78602	0.35505	4.78602	0.16348	4.78602	0.12963
4.8167	0.08163	4.8167	0.34703	4.8167	0.16768	4.8167	0.124
4.84738	0.08612	4.84738	0.33919	4.84738	0.17101	4.84738	0.11798
4.87806	0.08851	4.87806	0.33142	4.87806	0.17355	4.87806	0.11172
4.90874	0.08852	4.90874	0.32355	4.90874	0.17538	4.90874	0.10532
4.93942	0.08605	4.93942	0.31542	4.93942	0.17658	4.93942	0.09885
4.9701	0.08115	4.9701	0.30682	4.9701	0.17724	4.9701	0.09234
5.00078	0.07402	5.00078	0.29757	5.00078	0.17749	5.00078	0.08582
5.03146	0.06492	5.03146	0.2875	5.03146	0.17748	5.03146	0.07926
5.06214	0.05425	5.06214	0.27647	5.06214	0.17741	5.06214	0.07262
5.09282	0.04248	5.09282	0.26439	5.09282	0.17755	5.09282	0.06589
5.1235	0.03022	5.1235	0.25121	5.1235	0.17817	5.1235	0.05903
5.15418	0.01852	5.15418	0.23695	5.15418	0.1796	5.15418	0.05207
5.18486	0.01103	5.18486	0.22165	5.18486	0.18211	5.18486	0.04508
5.21553	0.01518	5.21553	0.20542	5.21553	0.18594	5.21553	0.03825
5.24621	0.02475	5.24621	0.1884	5.24621	0.19118	5.24621	0.03191
5.27689	0.03439	5.27689	0.17077	5.27689	0.19781	5.27689	0.02665
5.30757	0.04293	5.30757	0.15274	5.30757	0.20566	5.30757	0.0234
5.33825	0.04993	5.33825	0.13455	5.33825	0.21442	5.33825	0.02303
5.36893	0.0552	5.36893	0.11643	5.36893	0.22371	5.36893	0.0255
5.39961	0.05864	5.39961	0.09863	5.39961	0.23308	5.39961	0.0298
5.43029	0.06023	5.43029	0.08141	5.43029	0.24205	5.43029	0.0349
5.46097	0.06001	5.46097	0.06501	5.46097	0.25017	5.46097	0.04007
5.49165	0.05807	5.49165	0.04968	5.49165	0.25702	5.49165	0.04485
5.52233	0.05456	5.52233	0.0357	5.52233	0.26223	5.52233	0.04897
5.55301	0.04963	5.55301	0.02349	5.55301	0.2655	5.55301	0.05225
5.58369	0.04348	5.58369	0.01412	5.58369	0.26659	5.58369	0.05457
5.61437	0.03633	5.61437	0.01081	5.61437	0.26537	5.61437	0.05588
5.64505	0.02841	5.64505	0.01452	5.64505	0.26177	5.64505	0.05616
5.67573	0.01996	5.67573	0.02001	5.67573	0.25581	5.67573	0.05546
5.70641	0.01127	5.70641	0.02491	5.70641	0.2476	5.70641	0.05387
5.73709	0.00281	5.73709	0.02869	5.73709	0.23731	5.73709	0.05152
5.76777	0.00633	5.76777	0.03127	5.76777	0.22521	5.76777	0.04857
5.79845	0.01432	5.79845	0.03271	5.79845	0.2116	5.79845	0.04525
5.82913	0.02171	5.82913	0.03314	5.82913	0.19686	5.82913	0.04181
5.85981	0.02822	5.85981	0.03272	5.85981	0.18141	5.85981	0.03855
5.89049	0.03369	5.89049	0.03165	5.89049	0.1657	5.89049	0.03575
5.92117	0.03797	5.92117	0.03017	5.92117	0.15018	5.92117	0.03369
5.95185	0.04099	5.95185	0.02855	5.95185	0.13534	5.95185	0.03253
5.98253	0.0427	5.98253	0.02711	5.98253	0.12159	5.98253	0.03228
6.0132	0.04313	6.0132	0.02616	6.0132	0.10932	6.0132	0.03278
6.04388	0.04236	6.04388	0.026	6.04388	0.09878	6.04388	0.03376
6.07456	0.04051	6.07456	0.02684	6.07456	0.09007	6.07456	0.03495
6.10524	0.03777	6.10524	0.0287	6.10524	0.08309	6.10524	0.03612
6.13592	0.03438	6.13592	0.03148	6.13592	0.07755	6.13592	0.03712
6.1666	0.03063	6.1666	0.03501	6.1666	0.07301	6.1666	0.03788
6.19728	0.02681	6.19728	0.0391	6.19728	0.069	6.19728	0.03839
6.22796	0.02326	6.22796	0.04359	6.22796	0.06509	6.22796	0.03872
6.25864	0.02029	6.25864	0.04833	6.25864	0.06096	6.25864	0.03896
6.28932	0.01812	6.28932	0.05319	6.28932	0.05645	6.28932	0.03924
6.32	0.01678	6.32	0.05806	6.32	0.05152	6.32	0.03967
6.35068	0.01611	6.35068	0.0628	6.35068	0.04631	6.35068	0.04034
6.38136	0.01587	6.38136	0.06729	6.38136	0.04105	6.38136	0.04127
6.41204	0.01586	6.41204	0.0714	6.41204	0.03616	6.41204	0.04243
6.44272	0.01607	6.44272	0.075	6.44272	0.03217	6.44272	0.04374
6.4734	0.01665	6.4734	0.07798	6.4734	0.02962	6.4734	0.04505
6.50408	0.01784	6.50408	0.0802	6.50408	0.02886	6.50408	0.04621
6.53476	0.01976	6.53476	0.08157	6.53476	0.02973	6.53476	0.04707
6.56544	0.02239	6.56544	0.082	6.56544	0.03166	6.56544	0.04749
6.59612	0.02551	6.59612	0.08143	6.59612	0.03397	6.59612	0.04736
6.6268	0.02881	6.6268	0.07985	6.6268	0.03606	6.6268	0.04663
6.65748	0.03194	6.65748	0.07728	6.65748	0.03753	6.65748	0.04524
6.68816	0.03458	6.68816	0.07378	6.68816	0.03813	6.68816	0.04323
6.71884	0.03645	6.71884	0.06951	6.71884	0.03772	6.71884	0.04066
6.74952	0.03732	6.74952	0.0647	6.74952	0.03623	6.74952	0.03767
6.7802	0.03701	6.7802	0.05969	6.7802	0.03369	6.7802	0.03443
6.81087	0.0354	6.81087	0.055	6.81087	0.03019	6.81087	0.03124
6.84155	0.03245	6.84155	0.05131	6.84155	0.02585	6.84155	0.02845
6.87223	0.02821	6.87223	0.04937	6.87223	0.02085	6.87223	0.02646
6.90291	0.0228	6.90291	0.04985	6.90291	0.01544	6.90291	0.02564
6.93359	0.0165	6.93359	0.05292	6.93359	0.00994	6.93359	0.0261
6.96427	0.01	6.96427	0.05826	6.96427	0.00528	6.96427	0.02765
6.99495	0.00665	6.99495	0.06524	6.99495	0.00516	6.99495	0.02989
7.02563	0.01145	7.02563	0.0732	7.02563	0.0093	7.02563	0.03237
7.05631	0.01919	7.05631	0.08156	7.05631	0.0138	7.05631	0.03473
7.08699	0.02724	7.08699	0.08986	7.08699	0.01781	7.08699	0.03668
7.11767	0.03493	7.11767	0.09776	7.11767	0.02103	7.11767	0.03802
7.14835	0.04186	7.14835	0.10497	7.14835	0.02336	7.14835	0.03862
7.17903	0.04778	7.17903	0.11128	7.17903	0.02471	7.17903	0.03841
7.20971	0.05249	7.20971	0.11653	7.20971	0.02509	7.20971	0.03737
7.24039	0.05584	7.24039	0.12062	7.24039	0.02455	7.24039	0.03557
7.27107	0.05779	7.27107	0.12347	7.27107	0.02323	7.27107	0.03309
7.30175	0.05835	7.30175	0.12505	7.30175	0.02136	7.30175	0.03013
7.33243	0.05762	7.33243	0.12538	7.33243	0.0193	7.33243	0.02695
7.36311	0.05579	7.36311	0.1245	7.36311	0.01758	7.36311	0.02399
7.39379	0.05311	7.39379	0.12249	7.39379	0.01689	7.39379	0.0218
7.42447	0.04995	7.42447	0.11944	7.42447	0.01772	7.42447	0.02102
7.45515	0.04672	7.45515	0.11548	7.45515	0.02003	7.45515	0.02198
7.48583	0.04388	7.48583	0.11076	7.48583	0.02333	7.48583	0.02448
7.51651	0.04188	7.51651	0.10543	7.51651	0.02708	7.51651	0.02796
7.54719	0.04099	7.54719	0.09965	7.54719	0.03083	7.54719	0.03186
7.57787	0.04126	7.57787	0.09358	7.57787	0.03428	7.57787	0.03574
7.60854	0.04244	7.60854	0.08738	7.60854	0.03721	7.60854	0.03929
7.63922	0.04414	7.63922	0.08119	7.63922	0.03947	7.63922	0.0423
7.6699	0.04594	7.6699	0.07512	7.6699	0.041	7.6699	0.0446
7.70058	0.04746	7.70058	0.06927	7.70058	0.04178	7.70058	0.04611
7.73126	0.04844	7.73126	0.0637	7.73126	0.04183	7.73126	0.04675
7.76194	0.04873	7.76194	0.05845	7.76194	0.04128	7.76194	0.04653
7.79262	0.04824	7.79262	0.05351	7.79262	0.04026	7.79262	0.04544
7.8233	0.047	7.8233	0.04887	7.8233	0.03901	7.8233	0.04354
7.85398	0.04509	7.85398	0.04451	7.85398	0.03777	7.85398	0.04091
7.88466	0.04263	7.88466	0.04041	7.88466	0.03682	7.88466	0.03765
7.91534	0.03981	7.91534	0.03656	7.91534	0.03641	7.91534	0.03389
7.94602	0.03682	7.94602	0.033	7.94602	0.03667	7.94602	0.02977
7.9767	0.03385	7.9767	0.0298	7.9767	0.03763	7.9767	0.02548
8.00738	0.03108	8.00738	0.0271	8.00738	0.03915	8.00738	0.0212
8.03806	0.0286	8.03806	0.02509	8.03806	0.041	8.03806	0.01717
8.06874	0.02645	8.06874	0.02395	8.06874	0.04294	8.06874	0.01371
8.09942	0.0246	8.09942	0.02378	8.09942	0.04472	8.09942	0.01121
8.1301	0.02294	8.1301	0.02454	8.1301	0.04614	8.1301	0.01002
8.16078	0.02138	8.16078	0.02605	8.16078	0.04704	8.16078	0.01011
8.19146	0.01988	8.19146	0.02803	8.19146	0.04733	8.19146	0.01096
8.22214	0.01848	8.22214	0.03023	8.22214	0.04696	8.22214	0.01196
8.25282	0.01742	8.25282	0.03243	8.25282	0.04597	8.25282	0.01275
8.2835	0.01706	8.2835	0.03446	8.2835	0.04442	8.2835	0.01316
8.31418	0.01775	8.31418	0.0362	8.31418	0.04244	8.31418	0.01316
8.34486	0.01963	8.34486	0.0376	8.34486	0.0402	8.34486	0.0128
8.37554	0.02253	8.37554	0.03861	8.37554	0.03794	8.37554	0.01228
8.40621	0.02609	8.40621	0.03925	8.40621	0.0359	8.40621	0.01189
8.43689	0.02994	8.43689	0.03957	8.43689	0.03434	8.43689	0.01203
8.46757	0.03375	8.46757	0.03965	8.46757	0.03344	8.46757	0.01301
8.49825	0.03724	8.49825	0.03962	8.49825	0.03327	8.49825	0.01494
8.52893	0.04019	8.52893	0.03959	8.52893	0.03376	8.52893	0.01764
8.55961	0.04242	8.55961	0.03972	8.55961	0.03472	8.55961	0.02087
8.59029	0.0438	8.59029	0.04015	8.59029	0.0359	8.59029	0.02441
8.62097	0.04426	8.62097	0.04096	8.62097	0.03704	8.62097	0.02805
8.65165	0.04378	8.65165	0.04221	8.65165	0.03795	8.65165	0.03165
8.68233	0.04237	8.68233	0.04388	8.68233	0.03847	8.68233	0.03509
8.71301	0.04014	8.71301	0.04591	8.71301	0.03852	8.71301	0.03827
8.74369	0.03722	8.74369	0.04819	8.74369	0.03808	8.74369	0.04112
8.77437	0.03381	8.77437	0.05059	8.77437	0.0372	8.77437	0.0436
8.80505	0.03017	8.80505	0.05299	8.80505	0.03601	8.80505	0.04567
8.83573	0.02664	8.83573	0.05526	8.83573	0.03467	8.83573	0.04732
8.86641	0.02361	8.86641	0.0573	8.86641	0.03343	8.86641	0.04855
8.89709	0.02147	8.89709	0.05902	8.89709	0.03255	8.89709	0.04937
8.92777	0.02049	8.92777	0.06036	8.92777	0.03228	8.92777	0.04981
8.95845	0.02063	8.95845	0.06127	8.95845	0.03277	8.95845	0.04989
8.98913	0.02157	8.98913	0.06174	8.98913	0.03403	8.98913	0.04965
9.01981	0.02287	9.01981	0.06174	9.01981	0.03592	9.01981	0.04911
9.05049	0.02415	9.05049	0.0613	9.05049	0.03822	9.05049	0.0483
9.08117	0.02518	9.08117	0.06043	9.08117	0.04066	9.08117	0.04725
9.11185	0.02585	9.11185	0.05917	9.11185	0.04299	9.11185	0.04596
9.14253	0.02615	9.14253	0.05755	9.14253	0.04501	9.14253	0.04445
9.17321	0.02616	9.17321	0.05562	9.17321	0.04655	9.17321	0.04272
9.20388	0.02599	9.20388	0.05342	9.20388	0.04748	9.20388	0.04078
9.23456	0.02578	9.23456	0.05099	9.23456	0.04772	9.23456	0.03864
9.26524	0.02567	9.26524	0.04835	9.26524	0.04725	9.26524	0.0363
9.29592	0.02573	9.29592	0.04552	9.29592	0.04604	9.29592	0.03379
9.3266	0.02595	9.3266	0.04253	9.3266	0.04413	9.3266	0.03116
9.35728	0.02626	9.35728	0.03939	9.35728	0.0416	9.35728	0.02844
9.38796	0.02652	9.38796	0.03609	9.38796	0.03853	9.38796	0.02574
9.41864	0.02659	9.41864	0.03265	9.41864	0.03504	9.41864	0.02317
9.44932	0.02632	9.44932	0.02906	9.44932	0.03129	9.44932	0.02089
9.48	0.02562	9.48	0.02535	9.48	0.02746	9.48	0.01909
9.51068	0.02442	9.51068	0.02154	9.51068	0.02376	9.51068	0.01797
9.54136	0.0227	9.54136	0.0177	9.54136	0.02047	9.54136	0.01763
9.57204	0.02051	9.57204	0.01396	9.57204	0.01789	9.57204	0.01805
9.60272	0.01792	9.60272	0.01062	9.60272	0.01632	9.60272	0.01908
9.6334	0.01506	9.6334	0.00833	9.6334	0.0159	9.6334	0.02047
9.66408	0.01211	9.66408	0.00813	9.66408	0.01646	9.66408	0.02199
9.69476	0.00929	9.69476	0.01011	9.69476	0.01766	9.69476	0.02345
9.72544	0.00691	9.72544	0.01322	9.72544	0.01913	9.72544	0.0247
9.75612	0.00539	9.75612	0.01669	9.75612	0.02061	9.75612	0.02565
9.7868	0.00501	9.7868	0.02016	9.7868	0.02195	9.7868	0.02622
9.81748	0.00537	9.81748	0.02343	9.81748	0.02306	9.81748	0.02637
9.84816	0.0058	9.84816	0.02638	9.84816	0.02392	9.84816	0.02608
9.87884	0.00585	9.87884	0.02894	9.87884	0.02454	9.87884	0.02536
9.90952	0.00539	9.90952	0.03103	9.90952	0.02493	9.90952	0.02422
9.9402	0.00448	9.9402	0.03261	9.9402	0.02513	9.9402	0.02271
9.97088	0.00356	9.97088	0.03366	9.97088	0.02516	9.97088	0.02087

## Sheet: Figure 1e
	Wavelet transforms(WT) for k2-weighted Cu K-edge EXAFS signals of Cu(OH)BTA
0	0	0	0	0	0	0	0	0	0	0	0	0	0	0	0	0	0	0	0	0	0	0	0	0	0	0	0	0	0	0	0	0	0	0	0	0	0	0	0	0	0	0	0	0	0	0	0	0	0
0.00357	0.00357	0.00357	0.00358	0.00358	0.00358	0.00358	0.00358	0.00359	0.00359	0.00359	0.00359	0.0036	0.0036	0.0036	0.0036	0.0036	0.00361	0.00361	0.00361	0.00361	0.00362	0.00362	0.00362	0.00362	0.00362	0.00363	0.00363	0.00363	0.00363	0.00363	0.00364	0.00364	0.00364	0.00364	0.00364	0.00365	0.00365	0.00365	0.00365	0.00365	0.00366	0.00366	0.00366	0.00366	0.00366	0.00367	0.00367	0.00367	0.00367
0.02398	0.02401	0.02404	0.02406	0.02409	0.02411	0.02414	0.02416	0.02418	0.02421	0.02423	0.02425	0.02428	0.0243	0.02432	0.02434	0.02436	0.02439	0.02441	0.02443	0.02445	0.02447	0.02448	0.0245	0.02452	0.02454	0.02456	0.02458	0.02459	0.02461	0.02463	0.02464	0.02466	0.02467	0.02469	0.0247	0.02472	0.02473	0.02475	0.02476	0.02477	0.02478	0.0248	0.02481	0.02482	0.02483	0.02484	0.02485	0.02486	0.02487
0.0167	0.01673	0.01675	0.01678	0.0168	0.01683	0.01686	0.01688	0.01691	0.01693	0.01695	0.01698	0.017	0.01703	0.01705	0.01707	0.01709	0.01712	0.01714	0.01716	0.01718	0.0172	0.01723	0.01725	0.01727	0.01729	0.01731	0.01733	0.01735	0.01737	0.01739	0.0174	0.01742	0.01744	0.01746	0.01748	0.01749	0.01751	0.01753	0.01755	0.01756	0.01758	0.01759	0.01761	0.01763	0.01764	0.01766	0.01767	0.01768	0.0177
0.02348	0.02354	0.0236	0.02365	0.02371	0.02376	0.02381	0.02387	0.02392	0.02397	0.02402	0.02407	0.02412	0.02417	0.02422	0.02426	0.02431	0.02436	0.0244	0.02445	0.02449	0.02453	0.02458	0.02462	0.02466	0.0247	0.02474	0.02478	0.02482	0.02486	0.0249	0.02493	0.02497	0.02501	0.02504	0.02508	0.02511	0.02514	0.02518	0.02521	0.02524	0.02527	0.0253	0.02533	0.02536	0.02539	0.02541	0.02544	0.02547	0.02549
0.02949	0.02959	0.02968	0.02977	0.02986	0.02995	0.03004	0.03013	0.03021	0.03029	0.03038	0.03046	0.03054	0.03062	0.03069	0.03077	0.03084	0.03091	0.03098	0.03105	0.03112	0.03119	0.03126	0.03132	0.03138	0.03144	0.0315	0.03156	0.03162	0.03168	0.03173	0.03178	0.03184	0.03189	0.03194	0.03199	0.03203	0.03208	0.03212	0.03216	0.03221	0.03225	0.03229	0.03232	0.03236	0.0324	0.03243	0.03246	0.0325	0.03253
0.02095	0.02087	0.02077	0.02068	0.02058	0.02047	0.02036	0.02025	0.02014	0.02002	0.01989	0.01977	0.01964	0.0195	0.01937	0.01923	0.01908	0.01894	0.01879	0.01864	0.01848	0.01833	0.01817	0.018	0.01784	0.01768	0.01751	0.01734	0.01717	0.017	0.01682	0.01665	0.01647	0.0163	0.01612	0.01594	0.01577	0.01559	0.01542	0.01524	0.01507	0.0149	0.01473	0.01456	0.01439	0.01423	0.01406	0.01391	0.01375	0.0136
0.029	0.02894	0.02888	0.02882	0.02875	0.02867	0.0286	0.02852	0.02843	0.02834	0.02825	0.02815	0.02805	0.02795	0.02784	0.02773	0.02762	0.0275	0.02738	0.02726	0.02714	0.02702	0.02689	0.02677	0.02664	0.02651	0.02639	0.02626	0.02613	0.026	0.02587	0.02575	0.02562	0.02549	0.02537	0.02525	0.02513	0.02501	0.02489	0.02478	0.02467	0.02457	0.02446	0.02436	0.02427	0.02418	0.02409	0.02401	0.02393	0.02386
0.05119	0.05119	0.05118	0.05116	0.05113	0.05108	0.05102	0.05095	0.05087	0.05078	0.05068	0.05056	0.05044	0.0503	0.05016	0.05	0.04984	0.04967	0.04948	0.0493	0.0491	0.04889	0.04868	0.04846	0.04824	0.04801	0.04778	0.04754	0.0473	0.04705	0.0468	0.04655	0.0463	0.04605	0.0458	0.04555	0.0453	0.04505	0.0448	0.04456	0.04432	0.04408	0.04385	0.04363	0.04341	0.0432	0.043	0.0428	0.04261	0.04244
0.09998	0.10054	0.10109	0.1016	0.10209	0.10256	0.10301	0.10343	0.10383	0.1042	0.10454	0.10487	0.10516	0.10544	0.10569	0.10591	0.10611	0.10628	0.10643	0.10656	0.10666	0.10674	0.1068	0.10683	0.10683	0.10682	0.10678	0.10672	0.10664	0.10654	0.10641	0.10626	0.1061	0.10591	0.1057	0.10548	0.10523	0.10497	0.10469	0.10439	0.10408	0.10375	0.1034	0.10304	0.10266	0.10227	0.10187	0.10145	0.10102	0.10058
0.1548	0.1559	0.15694	0.15793	0.15885	0.15972	0.16053	0.16127	0.16195	0.16256	0.16311	0.16359	0.164	0.16434	0.16462	0.16482	0.16495	0.16501	0.165	0.16491	0.16475	0.16451	0.16421	0.16382	0.16336	0.16283	0.16222	0.16154	0.16078	0.15995	0.15905	0.15807	0.15702	0.15589	0.15469	0.15342	0.15208	0.15067	0.1492	0.14765	0.14603	0.14435	0.14261	0.1408	0.13893	0.13699	0.135	0.13295	0.13084	0.12868
0.23077	0.23352	0.2362	0.23881	0.24135	0.24381	0.24619	0.24849	0.2507	0.25282	0.25486	0.2568	0.25865	0.2604	0.26205	0.26361	0.26506	0.26641	0.26766	0.26879	0.26983	0.27075	0.27157	0.27228	0.27288	0.27337	0.27375	0.27403	0.27419	0.27425	0.27419	0.27403	0.27377	0.2734	0.27292	0.27235	0.27167	0.27089	0.27002	0.26905	0.26798	0.26683	0.26559	0.26426	0.26285	0.26135	0.25978	0.25814	0.25643	0.25464
0.29965	0.30452	0.30932	0.31404	0.31868	0.32323	0.32769	0.33205	0.3363	0.34045	0.34448	0.3484	0.35219	0.35585	0.35938	0.36278	0.36603	0.36914	0.37211	0.37492	0.37757	0.38007	0.38241	0.38459	0.3866	0.38844	0.39012	0.39162	0.39296	0.39412	0.3951	0.39592	0.39655	0.39702	0.39731	0.39743	0.39737	0.39714	0.39675	0.39618	0.39545	0.39455	0.39349	0.39227	0.39089	0.38936	0.38768	0.38585	0.38388	0.38176
0.33913	0.34594	0.35268	0.35936	0.36595	0.37246	0.37887	0.38518	0.39137	0.39744	0.40338	0.40917	0.41482	0.42031	0.42564	0.43079	0.43576	0.44054	0.44512	0.4495	0.45367	0.45762	0.46134	0.46483	0.46809	0.4711	0.47387	0.47638	0.47864	0.48063	0.48236	0.48382	0.485	0.48591	0.48655	0.4869	0.48697	0.48677	0.48627	0.4855	0.48444	0.48311	0.48149	0.47959	0.47741	0.47495	0.47223	0.46923	0.46597	0.46244
0.3394	0.34746	0.3555	0.3635	0.37146	0.37936	0.38719	0.39494	0.4026	0.41016	0.41761	0.42494	0.43214	0.43919	0.44609	0.45283	0.45939	0.46577	0.47195	0.47793	0.4837	0.48924	0.49455	0.49962	0.50444	0.509	0.51329	0.51732	0.52106	0.52452	0.52768	0.53055	0.53311	0.53536	0.5373	0.53893	0.54023	0.54121	0.54187	0.54219	0.54219	0.54186	0.5412	0.54022	0.5389	0.53725	0.53528	0.53299	0.53038	0.52745
0.30081	0.30877	0.31673	0.32468	0.33262	0.34053	0.34841	0.35623	0.364	0.37171	0.37933	0.38687	0.39432	0.40165	0.40887	0.41597	0.42293	0.42974	0.4364	0.44289	0.44921	0.45535	0.4613	0.46706	0.4726	0.47794	0.48305	0.48794	0.4926	0.49701	0.50119	0.50511	0.50877	0.51218	0.51533	0.51821	0.52082	0.52316	0.52522	0.52701	0.52852	0.52976	0.53071	0.53139	0.53179	0.53192	0.53177	0.53135	0.53066	0.5297
0.23962	0.24615	0.25267	0.25917	0.26565	0.27211	0.27852	0.28489	0.2912	0.29745	0.30363	0.30973	0.31575	0.32167	0.3275	0.33322	0.33882	0.3443	0.34966	0.35489	0.35998	0.36493	0.36973	0.37438	0.37887	0.3832	0.38737	0.39137	0.3952	0.39886	0.40234	0.40565	0.40877	0.41172	0.41448	0.41706	0.41946	0.42168	0.42371	0.42556	0.42723	0.42871	0.43002	0.43114	0.43209	0.43286	0.43345	0.43387	0.43412	0.4342
0.17705	0.18157	0.18605	0.19048	0.19485	0.19916	0.20339	0.20754	0.21161	0.21559	0.21947	0.22325	0.22693	0.2305	0.23396	0.23731	0.24054	0.24364	0.24663	0.2495	0.25224	0.25486	0.25736	0.25973	0.26198	0.26412	0.26614	0.26804	0.26983	0.27151	0.27308	0.27455	0.27592	0.2772	0.27838	0.27947	0.28047	0.28139	0.28224	0.283	0.28369	0.28432	0.28487	0.28536	0.28578	0.28615	0.28645	0.2867	0.28689	0.28702
0.1266	0.12935	0.132	0.13456	0.13702	0.13936	0.1416	0.14371	0.14569	0.14755	0.14927	0.15086	0.15232	0.15363	0.1548	0.15584	0.15674	0.1575	0.15813	0.15863	0.159	0.15926	0.1594	0.15943	0.15936	0.1592	0.15896	0.15865	0.15827	0.15784	0.15737	0.15687	0.15635	0.15582	0.15529	0.15477	0.15428	0.15382	0.1534	0.15303	0.15271	0.15245	0.15226	0.15213	0.15207	0.15208	0.15217	0.15231	0.15252	0.15279
0.09149	0.09305	0.09449	0.09582	0.09701	0.09807	0.099	0.09978	0.10041	0.10088	0.10121	0.10137	0.10138	0.10122	0.10091	0.10044	0.09981	0.09902	0.09809	0.09701	0.09578	0.09442	0.09293	0.09133	0.08961	0.0878	0.0859	0.08393	0.0819	0.07984	0.07775	0.07566	0.07359	0.07156	0.06961	0.06775	0.066	0.06441	0.06299	0.06177	0.06076	0.06	0.05949	0.05923	0.05923	0.05949	0.05999	0.06071	0.06163	0.06273
0.06854	0.06944	0.07022	0.07088	0.07142	0.07182	0.07209	0.07222	0.07221	0.07207	0.07178	0.07135	0.07078	0.07007	0.06923	0.06824	0.06713	0.06588	0.0645	0.06299	0.06137	0.05963	0.05777	0.05581	0.05374	0.05157	0.0493	0.04694	0.04449	0.04197	0.03937	0.03669	0.03396	0.03116	0.02832	0.02544	0.02253	0.01962	0.01673	0.01391	0.01125	0.0089	0.00723	0.00677	0.00773	0.00968	0.01213	0.01481	0.01758	0.02037
0.05379	0.05429	0.05468	0.05494	0.05508	0.05509	0.05498	0.05474	0.05438	0.05389	0.05329	0.05258	0.05175	0.05083	0.04981	0.04871	0.04753	0.04628	0.04497	0.04361	0.04221	0.04078	0.03933	0.03786	0.03639	0.03492	0.03346	0.032	0.03057	0.02915	0.02775	0.02637	0.02503	0.02372	0.02245	0.02122	0.02006	0.01898	0.018	0.01716	0.01649	0.01603	0.01581	0.01587	0.01622	0.01685	0.01774	0.01886	0.02016	0.02162
0.04526	0.04559	0.04579	0.04585	0.04577	0.04555	0.04519	0.04469	0.04404	0.04325	0.04233	0.04128	0.0401	0.03881	0.03741	0.03592	0.03435	0.03271	0.03102	0.02929	0.02755	0.02581	0.02411	0.02245	0.02088	0.01941	0.01807	0.0169	0.01592	0.01516	0.01462	0.0143	0.01421	0.01431	0.01458	0.01499	0.01551	0.01612	0.0168	0.01754	0.01834	0.01919	0.0201	0.02108	0.02211	0.02321	0.02438	0.02562	0.02691	0.02826
0.04158	0.04206	0.04242	0.04264	0.04271	0.04265	0.04243	0.04207	0.04155	0.04087	0.04005	0.03907	0.03795	0.03668	0.03528	0.03374	0.03209	0.03033	0.02847	0.02652	0.0245	0.02242	0.0203	0.01817	0.01604	0.01395	0.01194	0.01009	0.00849	0.00734	0.00682	0.00706	0.00796	0.0093	0.0109	0.01263	0.01443	0.01625	0.01809	0.01992	0.02174	0.02356	0.02536	0.02716	0.02895	0.03074	0.03253	0.03431	0.03609	0.03786
0.04032	0.04119	0.04196	0.04262	0.04317	0.04361	0.04392	0.0441	0.04416	0.04409	0.04389	0.04357	0.04313	0.04257	0.04192	0.04116	0.04033	0.03942	0.03846	0.03746	0.03644	0.03543	0.03444	0.0335	0.03263	0.03186	0.03121	0.0307	0.03035	0.03018	0.03018	0.03037	0.03074	0.03129	0.032	0.03286	0.03386	0.03498	0.03621	0.03753	0.03892	0.04039	0.04192	0.0435	0.04512	0.04677	0.04846	0.05017	0.05189	0.05362
0.03926	0.04054	0.04176	0.04291	0.04397	0.04495	0.04584	0.04662	0.04731	0.0479	0.04839	0.04878	0.04907	0.04927	0.04939	0.04942	0.04938	0.04929	0.04914	0.04895	0.04873	0.0485	0.04828	0.04806	0.04787	0.04772	0.04762	0.04757	0.0476	0.0477	0.04788	0.04815	0.04851	0.04896	0.0495	0.05014	0.05086	0.05167	0.05257	0.05355	0.05461	0.05574	0.05695	0.05824	0.05958	0.06099	0.06246	0.06398	0.06555	0.06716
0.03749	0.03912	0.04071	0.04225	0.04374	0.04516	0.04652	0.0478	0.04899	0.05009	0.05111	0.05202	0.05285	0.05357	0.0542	0.05474	0.05518	0.05554	0.05582	0.05603	0.05617	0.05625	0.05629	0.05628	0.05623	0.05617	0.05608	0.056	0.05591	0.05584	0.05579	0.05576	0.05578	0.05584	0.05596	0.05614	0.05639	0.05672	0.05715	0.05767	0.0583	0.05904	0.0599	0.06088	0.06199	0.06323	0.0646	0.06609	0.0677	0.06943
0.035	0.03689	0.03877	0.04063	0.04246	0.04425	0.04599	0.04766	0.04926	0.05077	0.0522	0.05352	0.05474	0.05584	0.05683	0.05769	0.05842	0.05902	0.05949	0.05983	0.06004	0.06012	0.06006	0.05989	0.05959	0.05918	0.05865	0.05803	0.0573	0.05649	0.05561	0.05467	0.05368	0.05266	0.05164	0.05064	0.04969	0.04882	0.04807	0.04747	0.04707	0.04691	0.04703	0.04745	0.0482	0.04929	0.05073	0.05251	0.05461	0.05701
0.03202	0.03411	0.03622	0.03834	0.04045	0.04255	0.04462	0.04665	0.04863	0.05053	0.05236	0.05409	0.0557	0.0572	0.05856	0.05978	0.06084	0.06173	0.06245	0.06298	0.06332	0.06346	0.06339	0.0631	0.06261	0.06188	0.06094	0.05976	0.05836	0.05673	0.05488	0.0528	0.0505	0.04799	0.04528	0.04239	0.03935	0.03618	0.03294	0.02971	0.0266	0.02378	0.02151	0.02014	0.01997	0.02117	0.02362	0.02706	0.0312	0.03584
0.02879	0.03099	0.03325	0.03555	0.03789	0.04024	0.0426	0.04494	0.04727	0.04955	0.05178	0.05393	0.056	0.05796	0.0598	0.0615	0.06305	0.06443	0.06563	0.06663	0.06741	0.06797	0.0683	0.06838	0.06819	0.06775	0.06702	0.06602	0.06473	0.06314	0.06127	0.0591	0.05663	0.05388	0.05085	0.04755	0.044	0.04023	0.03627	0.03219	0.02807	0.02408	0.0205	0.01782	0.01671	0.01766	0.02056	0.02482	0.02993	0.03557
0.02551	0.02774	0.03005	0.03244	0.03489	0.0374	0.03994	0.04251	0.0451	0.04769	0.05026	0.05279	0.05528	0.05769	0.06003	0.06226	0.06437	0.06635	0.06818	0.06984	0.07131	0.07259	0.07366	0.0745	0.07512	0.07549	0.07562	0.0755	0.07512	0.07449	0.07362	0.07252	0.07119	0.06966	0.06796	0.06612	0.06419	0.06221	0.06027	0.05843	0.05678	0.05544	0.05451	0.05409	0.05428	0.05513	0.05667	0.0589	0.06177	0.06522
0.02239	0.02455	0.0268	0.02916	0.0316	0.03413	0.03672	0.03938	0.04208	0.04482	0.04759	0.05036	0.05313	0.05588	0.05859	0.06124	0.06383	0.06634	0.06874	0.07104	0.0732	0.07522	0.07708	0.07878	0.0803	0.08164	0.08279	0.08375	0.08452	0.0851	0.0855	0.08573	0.08581	0.08574	0.08557	0.08531	0.08501	0.08469	0.0844	0.0842	0.08412	0.08423	0.08456	0.08516	0.08606	0.0873	0.0889	0.09086	0.09317	0.09581
0.01955	0.02155	0.02365	0.02586	0.02817	0.03057	0.03307	0.03565	0.0383	0.04102	0.04379	0.0466	0.04945	0.05232	0.05519	0.05807	0.06092	0.06374	0.06652	0.06924	0.07189	0.07446	0.07693	0.0793	0.08156	0.08369	0.0857	0.08758	0.08933	0.09094	0.09242	0.09378	0.09502	0.09617	0.09722	0.0982	0.09914	0.10004	0.10095	0.10188	0.10286	0.10393	0.10509	0.10638	0.10782	0.10941	0.11118	0.11312	0.11524	0.11751
0.01703	0.01879	0.02066	0.02263	0.02471	0.02688	0.02914	0.0315	0.03394	0.03645	0.03904	0.0417	0.04441	0.04718	0.04999	0.05283	0.05569	0.05857	0.06146	0.06434	0.0672	0.07004	0.07284	0.0756	0.0783	0.08093	0.0835	0.08599	0.08839	0.09071	0.09294	0.09508	0.09713	0.0991	0.101	0.10283	0.1046	0.10632	0.10801	0.10968	0.11134	0.11301	0.1147	0.11642	0.11818	0.11999	0.12185	0.12376	0.12573	0.12774
0.01478	0.01628	0.01787	0.01955	0.02132	0.02317	0.02511	0.02713	0.02923	0.0314	0.03366	0.03599	0.03839	0.04086	0.04339	0.04599	0.04864	0.05134	0.05409	0.05688	0.0597	0.06254	0.0654	0.06827	0.07113	0.07398	0.0768	0.07959	0.08234	0.08504	0.08769	0.09027	0.09279	0.09524	0.09762	0.09992	0.10217	0.10434	0.10646	0.10852	0.11053	0.1125	0.11443	0.11632	0.11819	0.12004	0.12186	0.12365	0.12542	0.12716
0.01279	0.01402	0.01531	0.01668	0.0181	0.01959	0.02114	0.02276	0.02444	0.02618	0.02799	0.02987	0.03183	0.03385	0.03596	0.03815	0.04042	0.04277	0.04521	0.04773	0.05032	0.05298	0.05571	0.05849	0.06131	0.06416	0.06703	0.06991	0.07277	0.07562	0.07843	0.08119	0.0839	0.08654	0.08911	0.0916	0.09401	0.09634	0.09858	0.10073	0.10281	0.1048	0.10672	0.10856	0.11033	0.11203	0.11367	0.11524	0.11674	0.11817
0.01105	0.01203	0.01305	0.0141	0.01518	0.0163	0.01745	0.01863	0.01985	0.02111	0.02241	0.02377	0.02519	0.02669	0.02827	0.02995	0.03173	0.03363	0.03566	0.03781	0.04008	0.04247	0.04498	0.04758	0.05028	0.05304	0.05586	0.05871	0.06157	0.06442	0.06725	0.07003	0.07274	0.07538	0.07793	0.08037	0.08271	0.08494	0.08706	0.08906	0.09095	0.09273	0.09441	0.09599	0.09748	0.09888	0.10021	0.10145	0.10262	0.10372
0.00961	0.01037	0.01115	0.01193	0.01271	0.01348	0.01425	0.01501	0.01577	0.01653	0.0173	0.0181	0.01893	0.01984	0.02083	0.02194	0.02318	0.02458	0.02616	0.02792	0.02987	0.032	0.03431	0.03676	0.03935	0.04204	0.04481	0.04762	0.05045	0.05327	0.05604	0.05875	0.06137	0.06387	0.06625	0.06849	0.07057	0.07251	0.07429	0.07592	0.07741	0.07877	0.08001	0.08114	0.08218	0.08315	0.08406	0.08491	0.08572	0.08649
0.00846	0.00907	0.00967	0.01024	0.01078	0.01128	0.01174	0.01215	0.0125	0.0128	0.01306	0.01329	0.01352	0.01378	0.01412	0.0146	0.01525	0.01613	0.01727	0.0187	0.02041	0.02238	0.02459	0.02701	0.02959	0.0323	0.03509	0.03791	0.04074	0.04352	0.04623	0.04883	0.05128	0.05357	0.05567	0.05757	0.05926	0.06075	0.06202	0.06311	0.06401	0.06476	0.06538	0.0659	0.06635	0.06675	0.06715	0.06756	0.06799	0.06848
0.00758	0.00809	0.00858	0.00903	0.00943	0.00977	0.01003	0.0102	0.01028	0.01024	0.01009	0.00984	0.00949	0.00909	0.0087	0.0084	0.00833	0.00862	0.00936	0.01059	0.01226	0.01429	0.01662	0.01917	0.02189	0.0247	0.02757	0.03045	0.03328	0.03602	0.03862	0.04107	0.04331	0.04531	0.04707	0.04856	0.04976	0.0507	0.05136	0.05177	0.05195	0.05194	0.05179	0.05154	0.05124	0.05097	0.05076	0.05066	0.05073	0.05097
[truncated: 60 more columns]

## Sheet: Figure 2a
E (V vs RHE)	FE for C2H4(%)	error bar	FE for EtOH(%)	error bar	FE for acetate(%)	error bar	FE for n-PrOH(%)	error bar	FE for CO(%)	error bar	FE for formate(%)	error bar	FE for CH4(%)	error bar	FE for H2(%)	error bar
-0.59	45.1575	3.01111	12.0095	4.40539	2.96196	1.02254	1.83513	1.33594	24.3226	4.24727	2.72783	0.47268	2.5344	1.29029	9.80425	2.27987
-0.72	49.5929	4.31907	12.2408	3.86571	3.17052	1.25099	2.38836	1.76064	20.2391	2.12635	3.28179	1.34436	1.35296	0.29538	10.266	2.80006
-0.8	53.1567	3.46537	12.1368	3.72853	2.41951	1.18508	1.752	0.89893	18.8436	2.35783	1.99656	0.02625	1.20565	0.43108	10.2277	2.06485
-0.87	57.0662	4.34545	11.0482	4.82948	3.50709	2.83088	1.03093	0.51533	15.2733	1.55406	1.74917	0.59397	1.10471	0.468	10.8136	3.01529
-0.9	39.4867	0.94041	11.2746	4.07297	5.18723	2.60212	0.94009	0.34484	9.68844	1.06257	1.58984	0.42596	12.3141	3.57522	20.7805	1.2153

## Sheet: Figure 2b
E (V vs RHE)	FE for C2H4(%)	error bar	FE for EtOH(%)	error bar	FE for acetate(%)	error bar	FE for n-PrOH(%)	error bar	FE for CO(%)	error bar	FE for formate(%)	error bar	FE for H2(%)	error bar
-0.6	21.6181	0.89483	6.86871	0.85434	1.5817	0.66331	1.12429	0.03465	53.5141	3.79686	6.82013	0.28502	9.51094	0.8341
-0.76	26.4824	3.26675	6.484	2.25308	1.98988	0.25514	4.04038	0.06247	46.0505	3.96604	5.12157	0.7792	8.71028	1.07983
-0.884	30.7671	1.64558	9.20866	2.88639	2.42357	0.17855	2.88648	0.09696	41.9224	1.39451	4.19961	1.14968	9.09764	3.33733
-0.95	36.3679	0.90468	11.6794	4.70279	3.92144	0.24787	2.28143	0.24573	34.8256	1.99487	2.66326	0.03195	9.01447	2.35817
-1	37.5025	1.41145	11.8155	1.52428	4.32964	2.08468	2.60935	0.1986	30.614	2.87068	3.49	0.22079	9.92249	1.12756

## Sheet: Figure 2c
Cu(OH)BTA
E (V vs RHE)	Formation rate for C2H4 (umol h-1 cm-2)	Formation rate for C2+ (umol h-1 cm-2)
-0.59	280.816	390.735
-0.72	462.597	635.991
-0.8	661.119	871.731
-0.87	887.177	1151.41
-0.9	736.655	1103.84
Cu(OH)BTA-derived Cu
-0.6	134.434	196.563
-0.76	247.024	360.473
-0.884	382.655	566.331
-0.95	565.393	862.059
-1	699.637	1073.68

## Sheet: Figure 2d
Full-cell voltage (V)	FE for H2(%)	error bar	FE for CH4(%)	error bar	FE for CO(%)	error bar	FE for C2H4(%)	error bar
3	10.7647	3.23379	1.5292	0.90941	60.7192	3.8552	16.0055	1.02803
3.2	5.82364	1.50384	1.3641	1.08176	48.3603	2.87756	30.3425	1.87983
3.4	7.98094	1.36869	0.86471	0.39536	29.5752	1.09048	43.8513	2.40844
3.6	8.47604	1.27968	0.95532	0.3263	19.4479	1.98578	50.652	2.0025
3.8	9.34228	0.28192	1.0894	0.20102	16.7269	3.55222	54.2889	1.6208
4	9.32702	1.38265	1.27334	0.04199	9.34707	1.4166	51.9671	1.69113

## Sheet: Figure 2e
Time (h)	Total Current (A)		Time (h)	FE for C2H4 (%)
0	-0.9012		4.5	55.5543
0	-0.9012		10.05	56.2246
0	-0.9013		15.22	52.5271
0	-0.9011		19.87	54.5198
0	-0.9008		26.4	52.2113
0	-0.9009		30.55	50.4496
0	-0.9008		33.04	52.6814
0	-0.9008		40.78	49.5839
0	-0.9006		45.57	51.8051
0	-0.9008		50.45	50.7698
0.00278	-0.9009		55.78	49.0002
0.00278	-0.9007		59.33	52.7616
0.00278	-0.9009		63.45	52.4011
0.00278	-0.9008
0.00278	-0.9008
0.00278	-0.9008
0.00278	-0.9008
0.00278	-0.9009
0.00278	-0.901
0.00278	-0.901
0.00556	-0.9009
0.00556	-0.9007
0.00556	-0.9007
0.00556	-0.9006
0.00556	-0.9004
0.00556	-0.9004
0.00556	-0.9005
0.00556	-0.9004
0.00556	-0.9001
0.00556	-0.8999
0.00833	-0.9003
0.00833	-0.9002
0.00833	-0.9006
0.00833	-0.9008
0.00833	-0.901
0.00833	-0.9008
0.00833	-0.9007
0.00833	-0.9008
0.00833	-0.9007
0.00833	-0.9007
0.01111	-0.9005
0.01111	-0.9005
0.01111	-0.9004
0.01111	-0.9004
0.01111	-0.9003
0.01111	-0.9005
0.01111	-0.9002
0.01111	-0.9005
0.01111	-0.9002
0.01111	-0.9003
0.01389	-0.9002
0.01389	-0.9002
0.01389	-0.9001
0.01389	-0.9
0.01389	-0.9002
0.01389	-0.9001
0.01389	-0.9002
0.01389	-0.9002
0.01389	-0.9003
0.01389	-0.9005
0.01667	-0.9003
0.01667	-0.9005
0.01667	-0.9004
0.01667	-0.901
0.01667	-0.9011
0.01667	-0.9011
0.01667	-0.9009
0.01667	-0.9008
0.01667	-0.901
0.01667	-0.9007
0.01944	-0.9009
0.01944	-0.9006
0.01944	-0.9008
0.01944	-0.9009
0.01944	-0.901
0.01944	-0.9011
0.01944	-0.9012
0.01944	-0.9011
0.01944	-0.9009
0.01944	-0.9008
0.02222	-0.9009
0.02222	-0.9008
0.02222	-0.9011
0.02222	-0.9012
0.02222	-0.9011
0.02222	-0.901
0.02222	-0.901
0.02222	-0.9008
0.02222	-0.9006
0.02222	-0.9002
0.025	-0.9002
0.025	-0.9
0.025	-0.9004
0.025	-0.9003
0.025	-0.9004
0.025	-0.9005
0.025	-0.9006
0.025	-0.9006
0.025	-0.9005
0.025	-0.9005
0.02778	-0.9006
0.02778	-0.9005
0.02778	-0.9007
0.02778	-0.9009
0.02778	-0.9008
0.02778	-0.9009
0.02778	-0.9009
0.02778	-0.9008
0.02778	-0.9009
0.02778	-0.9011
0.03056	-0.901
0.03056	-0.901
0.03056	-0.9007
0.03056	-0.9004
0.03056	-0.9003
0.03056	-0.9002
0.03056	-0.9003
0.03056	-0.9001
0.03056	-0.9
0.03056	-0.9002
0.03333	-0.9005
0.03333	-0.9005
0.03333	-0.9009
0.03333	-0.9012
0.03333	-0.9012
0.03333	-0.9013
0.03333	-0.9012
0.03333	-0.901
0.03333	-0.9007
0.03333	-0.9006
0.03611	-0.9006
0.03611	-0.9005
0.03611	-0.9005
0.03611	-0.901
0.03611	-0.901
0.03611	-0.9009
0.03611	-0.9011
0.03611	-0.9011
0.03611	-0.9011
0.03611	-0.9008
0.03889	-0.901
0.03889	-0.901
0.03889	-0.9008
0.03889	-0.9009
0.03889	-0.9009
0.03889	-0.9011
0.03889	-0.901
0.03889	-0.9013
0.03889	-0.9015
0.03889	-0.9015
0.04167	-0.9014
0.04167	-0.9016
0.04167	-0.9014
0.04167	-0.9015
0.04167	-0.9016
0.04167	-0.9017
0.04167	-0.9017
0.04167	-0.9017
0.04167	-0.9015
0.04167	-0.9013
0.04444	-0.901
0.04444	-0.901
0.04444	-0.9013
0.04444	-0.9012
0.04444	-0.9013
0.04444	-0.9012
0.04444	-0.9014
0.04444	-0.9014
0.04444	-0.9017
0.04444	-0.9014
0.04722	-0.9017
0.04722	-0.9017
0.04722	-0.9017
0.04722	-0.9017
0.04722	-0.9019
0.04722	-0.9018
0.04722	-0.9019
0.04722	-0.9019
0.04722	-0.9019
0.04722	-0.9019
0.05	-0.902
0.05	-0.9017
0.05	-0.9018
0.05	-0.9019
0.05	-0.9021
0.05	-0.902
0.05	-0.9019
0.05	-0.9018
0.05	-0.9016
0.05	-0.9017
0.05278	-0.9014
0.05278	-0.9016
0.05278	-0.9018
0.05278	-0.902
0.05278	-0.9021
0.05278	-0.9023
0.05278	-0.9022
0.05278	-0.9021
0.05278	-0.9021
0.05278	-0.9016
0.05556	-0.9016
0.05556	-0.9019
0.05556	-0.9018
0.05556	-0.9017
0.05556	-0.9019
0.05556	-0.902
0.05556	-0.9021
0.05556	-0.9019
0.05556	-0.9017
0.05556	-0.9013
0.05833	-0.9017
0.05833	-0.9016
0.05833	-0.9013
0.05833	-0.9011
0.05833	-0.901
0.05833	-0.9008
0.05833	-0.9008
0.05833	-0.9012
0.05833	-0.9012
0.05833	-0.9011
0.06111	-0.9011
0.06111	-0.901
0.06111	-0.901
0.06111	-0.9011
0.06111	-0.9007
0.06111	-0.9008
0.06111	-0.9007
0.06111	-0.9006
0.06111	-0.9008
0.06111	-0.9011
0.06389	-0.9012
0.06389	-0.9012
0.06389	-0.9011
0.06389	-0.9013
0.06389	-0.9011
0.06389	-0.9012
0.06389	-0.9015
0.06389	-0.9014
0.06389	-0.9015
0.06389	-0.9016
0.06667	-0.9016
0.06667	-0.9015
0.06667	-0.9017
0.06667	-0.9016
0.06667	-0.9018
0.06667	-0.9016
0.06667	-0.9016
0.06667	-0.9014
0.06667	-0.9014
0.06667	-0.9014
0.06944	-0.9014
0.06944	-0.9014
0.06944	-0.9014
0.06944	-0.9013
0.06944	-0.9013
0.06944	-0.9014
0.06944	-0.9014
0.06944	-0.9013
0.06944	-0.9012
0.06944	-0.9012
0.07222	-0.9012
0.07222	-0.9012
0.07222	-0.9013
0.07222	-0.9014
0.07222	-0.9016
0.07222	-0.9016
0.07222	-0.9014
0.07222	-0.9015
0.07222	-0.9013
0.07222	-0.9016
0.075	-0.9013
0.075	-0.9012
0.075	-0.9012
0.075	-0.9014
0.075	-0.9014
0.075	-0.9015
0.075	-0.9014
0.075	-0.9015
0.075	-0.9014
0.075	-0.9015
0.07778	-0.9014
0.07778	-0.9013
0.07778	-0.901
0.07778	-0.9015
0.07778	-0.9015
0.07778	-0.9016
0.07778	-0.9017
0.07778	-0.9017
0.07778	-0.9018
0.07778	-0.9019
0.08056	-0.9018
0.08056	-0.9021
0.08056	-0.9023
0.08056	-0.9024
0.08056	-0.9025
0.08056	-0.9022
0.08056	-0.9021
0.08056	-0.9018
0.08056	-0.902
0.08056	-0.9021
0.08333	-0.9022
0.08333	-0.9022
0.08333	-0.9024
0.08333	-0.9023
0.08333	-0.9024
0.08333	-0.9023
0.08333	-0.9023
0.08333	-0.9023
0.08333	-0.9023
0.08333	-0.9022
0.08611	-0.9021
0.08611	-0.9023
0.08611	-0.9022
0.08611	-0.9019
0.08611	-0.9021
0.08611	-0.9019
0.08611	-0.9018
0.08611	-0.9024
0.08611	-0.9025
0.08611	-0.9028
0.08889	-0.9028
0.08889	-0.9023
0.08889	-0.9023
0.08889	-0.9022
0.08889	-0.902
0.08889	-0.902
0.08889	-0.9024
0.08889	-0.9023
0.08889	-0.9025
0.08889	-0.9025
0.09167	-0.9026
0.09167	-0.9025
0.09167	-0.9023
0.09167	-0.9026
0.09167	-0.9023
0.09167	-0.9022
0.09167	-0.9022
0.09167	-0.9022
0.09167	-0.9024
0.09167	-0.9025
0.09444	-0.9022
0.09444	-0.9024
0.09444	-0.9024
0.09444	-0.9023
0.09444	-0.9022
0.09444	-0.9028
0.09444	-0.9029
0.09444	-0.903
0.09444	-0.9027
0.09444	-0.9024
0.09722	-0.902
0.09722	-0.9021
0.09722	-0.9022
0.09722	-0.9021
0.09722	-0.9024
0.09722	-0.9028
0.09722	-0.9027
0.09722	-0.9029
0.09722	-0.9027
0.09722	-0.9028
0.1	-0.9028
0.1	-0.9028
0.1	-0.9029
0.1	-0.9028
0.1	-0.9027
0.1	-0.9027
0.1	-0.9026
0.1	-0.9025
0.1	-0.9025
0.1	-0.9023
0.10278	-0.9022
0.10278	-0.9025
0.10278	-0.9026
0.10278	-0.9026
0.10278	-0.9026
0.10278	-0.9028
0.10278	-0.9029
0.10278	-0.9028
0.10278	-0.9029
0.10278	-0.9029
0.10556	-0.9028
0.10556	-0.9029
0.10556	-0.9029
0.10556	-0.9031
0.10556	-0.9028
0.10556	-0.903
0.10556	-0.9028
0.10556	-0.9029
0.10556	-0.9032
0.10556	-0.9034
0.10833	-0.9033
0.10833	-0.9032
0.10833	-0.9033
0.10833	-0.9035
0.10833	-0.9034
0.10833	-0.9036
0.10833	-0.9037
0.10833	-0.9034
0.10833	-0.9035
0.10833	-0.9037
0.11111	-0.9036
0.11111	-0.9038
0.11111	-0.9037
0.11111	-0.9042
0.11111	-0.9044
0.11111	-0.9042
0.11111	-0.9041
0.11111	-0.9043
0.11111	-0.9044
0.11111	-0.9043
0.11389	-0.9043
0.11389	-0.9038
0.11389	-0.9036
0.11389	-0.9035
0.11389	-0.9035
0.11389	-0.9035
0.11389	-0.9034
0.11389	-0.9033
0.11389	-0.9031
0.11389	-0.9029
0.11667	-0.9029
0.11667	-0.9025
0.11667	-0.9025
0.11667	-0.9028
0.11667	-0.9031
0.11667	-0.9031
0.11667	-0.9035
0.11667	-0.9033
0.11667	-0.9035
0.11667	-0.9034
0.11944	-0.9035
0.11944	-0.9035
0.11944	-0.9035
0.11944	-0.9037
0.11944	-0.9036
0.11944	-0.9035
0.11944	-0.9036
0.11944	-0.9033
0.11944	-0.9035
0.11944	-0.9034
0.12222	-0.9037
0.12222	-0.9037
0.12222	-0.904
0.12222	-0.9037
0.12222	-0.9038
0.12222	-0.9039
0.12222	-0.9038
0.12222	-0.9036
0.12222	-0.904
0.12222	-0.9039
0.125	-0.904
0.125	-0.9041
0.125	-0.9039
0.125	-0.9041
0.125	-0.904
0.125	-0.9038
0.125	-0.9039
0.125	-0.9037
0.125	-0.9038
0.125	-0.9038
0.12778	-0.9038
0.12778	-0.9035
0.12778	-0.9036
0.12778	-0.9035
0.12778	-0.9038
0.12778	-0.9042
0.12778	-0.904
0.12778	-0.9042
0.12778	-0.9039
0.12778	-0.904
0.13056	-0.9038
0.13056	-0.9037
0.13056	-0.9037
0.13056	-0.9035
0.13056	-0.9037
0.13056	-0.9035
0.13056	-0.9035
0.13056	-0.9034
0.13056	-0.9034
0.13056	-0.9034
0.13333	-0.9033
0.13333	-0.903
0.13333	-0.9029
0.13333	-0.9033
0.13333	-0.9035
0.13333	-0.9038
0.13333	-0.9038
0.13333	-0.9039
0.13333	-0.9041
0.13333	-0.904
0.13611	-0.9041
0.13611	-0.904
0.13611	-0.9036
0.13611	-0.9038
0.13611	-0.9036
0.13611	-0.9036
0.13611	-0.9036
0.13611	-0.9036
0.13611	-0.9038
0.13611	-0.9036
0.13889	-0.9035
0.13889	-0.9034
0.13889	-0.9033
0.13889	-0.9033
0.13889	-0.9032
0.13889	-0.9031
0.13889	-0.9033
0.13889	-0.9033
0.13889	-0.9034
0.13889	-0.9035
0.14167	-0.9035
0.14167	-0.9034
0.14167	-0.9034
0.14167	-0.9031
0.14167	-0.9035
0.14167	-0.9033
0.14167	-0.9031
0.14167	-0.9033
0.14167	-0.9031
0.14167	-0.9034
0.14444	-0.9033
0.14444	-0.903
0.14444	-0.9036
0.14444	-0.9037
0.14444	-0.9037
0.14444	-0.904
0.14444	-0.9037
0.14444	-0.9038
0.14444	-0.9036
0.14444	-0.9036
0.14722	-0.9036
0.14722	-0.9034
0.14722	-0.9035
0.14722	-0.9036
0.14722	-0.9039
0.14722	-0.9038
0.14722	-0.9039
0.14722	-0.9039
0.14722	-0.9038
0.14722	-0.9039
0.15	-0.904
0.15	-0.9037
0.15	-0.9041
0.15	-0.9041
0.15	-0.9042
0.15	-0.9042
0.15	-0.9044
0.15	-0.9044
0.15	-0.9041
0.15	-0.904
0.15278	-0.9038
0.15278	-0.9036
0.15278	-0.9036
0.15278	-0.9037
0.15278	-0.9036
0.15278	-0.9037
0.15278	-0.9039
0.15278	-0.9041
0.15278	-0.9044
0.15278	-0.9046
0.15556	-0.9046
0.15556	-0.9044
0.15556	-0.9045
0.15556	-0.905
0.15556	-0.9051
0.15556	-0.9054
0.15556	-0.9053
0.15556	-0.9052
0.15556	-0.9052
0.15556	-0.9048
0.15833	-0.9049
0.15833	-0.9048
0.15833	-0.9044
0.15833	-0.9045
0.15833	-0.9046
0.15833	-0.9045
0.15833	-0.9045
0.15833	-0.9045
0.15833	-0.9046
0.15833	-0.9047
0.16111	-0.9047
0.16111	-0.9047
0.16111	-0.9048
0.16111	-0.9049
0.16111	-0.9047
0.16111	-0.9049
0.16111	-0.9048
0.16111	-0.9048
0.16111	-0.9045
0.16111	-0.9049
0.16389	-0.9048
0.16389	-0.9049
0.16389	-0.905
0.16389	-0.9049
0.16389	-0.9049
0.16389	-0.9049
0.16389	-0.9051
0.16389	-0.9048
0.16389	-0.9046
0.16389	-0.9047
0.16667	-0.9045
0.16667	-0.9047
0.16667	-0.9045
0.16667	-0.9042
0.16667	-0.9044
0.16667	-0.9046
0.16667	-0.9046
0.16667	-0.9046
0.16667	-0.9046
0.16667	-0.9047
0.16944	-0.9048
0.16944	-0.9048
0.16944	-0.9052
0.16944	-0.9052
0.16944	-0.9052
0.16944	-0.9056
0.16944	-0.9052
0.16944	-0.9053
0.16944	-0.9056
0.16944	-0.9054
0.17222	-0.9055
0.17222	-0.9054
0.17222	-0.9053
0.17222	-0.9052
0.17222	-0.9053
0.17222	-0.9054
0.17222	-0.9054
0.17222	-0.9053
0.17222	-0.9053
0.17222	-0.905
0.175	-0.9054
0.175	-0.9055
0.175	-0.9056
0.175	-0.9061
0.175	-0.906
0.175	-0.9063
0.175	-0.9064
0.175	-0.9061
0.175	-0.9058
0.175	-0.9056
0.17778	-0.9056
0.17778	-0.9055
0.17778	-0.9057
0.17778	-0.9061
0.17778	-0.9061
0.17778	-0.906
0.17778	-0.9064
0.17778	-0.9061
0.17778	-0.9061
0.17778	-0.9063
0.18056	-0.9063
0.18056	-0.9062
0.18056	-0.9063
0.18056	-0.9062
0.18056	-0.9063
0.18056	-0.9064
0.18056	-0.9064
0.18056	-0.9065
0.18056	-0.9065
0.18056	-0.9067
0.18333	-0.9066
0.18333	-0.9067
0.18333	-0.9067
0.18333	-0.9069
0.18333	-0.9066
0.18333	-0.9067
0.18333	-0.9065
0.18333	-0.9066
0.18333	-0.9066
0.18333	-0.9067
0.18611	-0.9066
0.18611	-0.9061
0.18611	-0.9061
0.18611	-0.9062
0.18611	-0.9064
0.18611	-0.9067
0.18611	-0.9066
0.18611	-0.9067
0.18611	-0.9069
0.18611	-0.907
0.18889	-0.9068
0.18889	-0.9066
0.18889	-0.9067
0.18889	-0.9065
0.18889	-0.9066
0.18889	-0.9064
0.18889	-0.9064
0.18889	-0.9062
0.18889	-0.9062
0.18889	-0.9065
0.19167	-0.9061
0.19167	-0.9063
0.19167	-0.9063
0.19167	-0.9064
0.19167	-0.9063
0.19167	-0.9065
0.19167	-0.9065
0.19167	-0.9066
0.19167	-0.9068
0.19167	-0.9068
0.19444	-0.9069
0.19444	-0.9067
0.19444	-0.9068
0.19444	-0.9067
0.19444	-0.9065
0.19444	-0.9068
0.19444	-0.9064
0.19444	-0.9069
0.19444	-0.9073
0.19444	-0.9074
0.19722	-0.9072
0.19722	-0.9073
0.19722	-0.907
0.19722	-0.9071
0.19722	-0.907
0.19722	-0.9068
0.19722	-0.9069
0.19722	-0.9067
0.19722	-0.9068
0.19722	-0.907
0.2	-0.9069
0.2	-0.9071
0.2	-0.9068
0.2	-0.9068
0.2	-0.9067
0.2	-0.9066
0.2	-0.9067
0.2	-0.9068
0.2	-0.9069
0.2	-0.9071
0.20278	-0.9071
0.20278	-0.907
0.20278	-0.907
0.20278	-0.9075
0.20278	-0.9076
0.20278	-0.9075
0.20278	-0.9076
0.20278	-0.9075
0.20278	-0.9073
0.20278	-0.9074
0.20556	-0.9072
0.20556	-0.9073
0.20556	-0.9073
0.20556	-0.9073
0.20556	-0.9073
0.20556	-0.9072
0.20556	-0.9075
0.20556	-0.9074
0.20556	-0.9075
0.20556	-0.9074
0.20833	-0.9074
0.20833	-0.9073
0.20833	-0.9073
0.20833	-0.9072
0.20833	-0.9071
0.20833	-0.9071
0.20833	-0.9072
0.20833	-0.9073
0.20833	-0.9071
0.20833	-0.9073
0.21111	-0.907
0.21111	-0.9071
0.21111	-0.9071
0.21111	-0.9072
0.21111	-0.9071
0.21111	-0.9072
0.21111	-0.9072
0.21111	-0.9073
0.21111	-0.9071
0.21111	-0.9073
0.21389	-0.9072
0.21389	-0.907
0.21389	-0.9068
0.21389	-0.907
0.21389	-0.9072
0.21389	-0.9074
0.21389	-0.9077
0.21389	-0.9076
0.21389	-0.9074
0.21389	-0.9076
0.21667	-0.9074
0.21667	-0.9076
0.21667	-0.9076
0.21667	-0.9075
0.21667	-0.9078
0.21667	-0.9077
0.21667	-0.9079
0.21667	-0.908
0.21667	-0.9081
0.21667	-0.9079
0.21944	-0.908
0.21944	-0.9077
0.21944	-0.9078
0.21944	-0.9077
0.21944	-0.9077
0.21944	-0.908
0.21944	-0.9082
0.21944	-0.908
0.21944	-0.9083
0.21944	-0.9083
0.22222	-0.9083
0.22222	-0.9081
0.22222	-0.9078
0.22222	-0.9076
0.22222	-0.9081
0.22222	-0.9083
0.22222	-0.9086
0.22222	-0.9087
0.22222	-0.9088
0.22222	-0.9089
0.225	-0.909
0.225	-0.9089
0.225	-0.909
0.225	-0.9091
0.225	-0.9089
0.225	-0.9091
0.225	-0.9089
0.225	-0.9092
0.225	-0.9092
0.225	-0.9092
0.22778	-0.9091
0.22778	-0.9093
0.22778	-0.9091
0.22778	-0.909
0.22778	-0.909
0.22778	-0.9089
0.22778	-0.9087
0.22778	-0.9088
0.22778	-0.9091
0.22778	-0.9091
0.23056	-0.9093
0.23056	-0.9096
0.23056	-0.9099
0.23056	-0.9101
0.23056	-0.9101
0.23056	-0.9103
0.23056	-0.91
0.23056	-0.9099
0.23056	-0.9095
0.23056	-0.9094
0.23333	-0.9091
0.23333	-0.9094
0.23333	-0.9093
0.23333	-0.9093
0.23333	-0.9093
0.23333	-0.9092
0.23333	-0.9093
0.23333	-0.9094
0.23333	-0.9092
0.23333	-0.9091
0.23611	-0.9091
0.23611	-0.9091
0.23611	-0.9091
0.23611	-0.9091
0.23611	-0.9092
0.23611	-0.909
0.23611	-0.9089
0.23611	-0.9091
0.23611	-0.9091
0.23611	-0.9091
0.23889	-0.9091
0.23889	-0.909
0.23889	-0.9091
0.23889	-0.9088
0.23889	-0.9087
0.23889	-0.9091
0.23889	-0.9092
0.23889	-0.9094
0.23889	-0.9096
0.23889	-0.9096
0.24167	-0.9096
0.24167	-0.9094
0.24167	-0.9092
0.24167	-0.9092
0.24167	-0.9092
0.24167	-0.9091
0.24167	-0.9092
0.24167	-0.9094
0.24167	-0.9091
0.24167	-0.9093
0.24444	-0.9093
0.24444	-0.9094
0.24444	-0.9092
0.24444	-0.9091
0.24444	-0.9092
0.24444	-0.9093
0.24444	-0.9092
0.24444	-0.9092
0.24444	-0.909
0.24444	-0.909
0.24722	-0.9087
0.24722	-0.9088
0.24722	-0.9088
0.24722	-0.9087
0.24722	-0.9085
0.24722	-0.9089
0.24722	-0.9089
0.24722	-0.9085
0.24722	-0.9085
0.24722	-0.9089
0.25	-0.9088
0.25	-0.9088
0.25	-0.9088
0.25	-0.909
0.25	-0.9087
0.25	-0.909
0.25	-0.9091
0.25	-0.9091
0.25	-0.909
0.25	-0.9089
0.25278	-0.9089
0.25278	-0.9089
0.25278	-0.9089
0.25278	-0.909
0.25278	-0.909
0.25278	-0.9089
0.25278	-0.9089
0.25278	-0.9091
0.25278	-0.9092
0.25278	-0.9092
0.25556	-0.9095
0.25556	-0.9096
0.25556	-0.9097
0.25556	-0.9097
0.25556	-0.9097
0.25556	-0.9098
0.25556	-0.9098
0.25556	-0.9098
0.25556	-0.9094
0.25556	-0.9096
0.25833	-0.91
0.25833	-0.9101
0.25833	-0.9102
0.25833	-0.9104
0.25833	-0.9104
0.25833	-0.9105
0.25833	-0.9103
0.25833	-0.9105
0.25833	-0.9103
0.25833	-0.9105
0.26111	-0.9104
0.26111	-0.9105
0.26111	-0.9104
0.26111	-0.9104
0.26111	-0.9104
0.26111	-0.9105
0.26111	-0.9105
0.26111	-0.9104
0.26111	-0.9105
0.26111	-0.9106
0.26389	-0.9106
0.26389	-0.9106
0.26389	-0.9106
0.26389	-0.911
0.26389	-0.9109
0.26389	-0.9109
0.26389	-0.9106
0.26389	-0.9106
0.26389	-0.9103
0.26389	-0.9103
0.26667	-0.9101
0.26667	-0.9096
0.26667	-0.9097
0.26667	-0.9095
0.26667	-0.9097
0.26667	-0.9102
0.26667	-0.9103
0.26667	-0.9105
0.26667	-0.9105
0.26667	-0.9105
0.26944	-0.9105
0.26944	-0.9103
0.26944	-0.9103
0.26944	-0.9104
0.26944	-0.9104
0.26944	-0.9102
0.26944	-0.9101
0.26944	-0.9102
0.26944	-0.9099
0.26944	-0.9099
0.27222	-0.9099
0.27222	-0.9098
0.27222	-0.9096
0.27222	-0.9095
0.27222	-0.9095
0.27222	-0.9094
0.27222	-0.9094
0.27222	-0.9095
0.27222	-0.9097
0.27222	-0.9096
0.275	-0.9096
0.275	-0.91
0.275	-0.9096
0.275	-0.9101
0.275	-0.9103
0.275	-0.9103
0.275	-0.9107
0.275	-0.9106
0.275	-0.9107
0.275	-0.9109
0.27778	-0.911
0.27778	-0.9108
0.27778	-0.9105
0.27778	-0.9107
0.27778	-0.9104
0.27778	-0.9103
0.27778	-0.9101
0.27778	-0.9104
0.27778	-0.9102
0.27778	-0.9102
0.28056	-0.9104
0.28056	-0.9105
0.28056	-0.9105
0.28056	-0.9106
0.28056	-0.9105
0.28056	-0.9105
0.28056	-0.9105
0.28056	-0.9104
0.28056	-0.9103
0.28056	-0.9103
0.28333	-0.9104
0.28333	-0.9103
0.28333	-0.9105
0.28333	-0.9105
0.28333	-0.9106
0.28333	-0.9103
0.28333	-0.9102
0.28333	-0.9102
0.28333	-0.91
0.28333	-0.9099
0.28611	-0.9094
0.28611	-0.9094
0.28611	-0.9097
0.28611	-0.9098
0.28611	-0.91
0.28611	-0.9101
0.28611	-0.9102
0.28611	-0.9102
0.28611	-0.91
0.28611	-0.9101
0.28889	-0.9098
0.28889	-0.9101
0.28889	-0.9099
0.28889	-0.9098
0.28889	-0.9099
0.28889	-0.9102
0.28889	-0.91
0.28889	-0.91
0.28889	-0.91
0.28889	-0.9099
0.29167	-0.9099
0.29167	-0.9099
0.29167	-0.9101
0.29167	-0.9098
0.29167	-0.9097
0.29167	-0.9098
0.29167	-0.9099
0.29167	-0.9098
0.29167	-0.9097
0.29167	-0.9099
0.29444	-0.9096
0.29444	-0.9102
0.29444	-0.9104
0.29444	-0.9103
0.29444	-0.9099
0.29444	-0.9105
0.29444	-0.9104
0.29444	-0.9106
0.29444	-0.9108
0.29444	-0.9106
0.29722	-0.9109
0.29722	-0.911
0.29722	-0.9109
0.29722	-0.9108
0.29722	-0.9109
0.29722	-0.9108
0.29722	-0.9108
0.29722	-0.9116
0.29722	-0.9115
0.29722	-0.9118
0.3	-0.9123
0.3	-0.9127
0.3	-0.9125
0.3	-0.9135
0.3	-0.9131
0.3	-0.913
0.3	-0.9138
0.3	-0.9131
0.3	-0.9125
0.3	-0.9127
0.30278	-0.9128
0.30278	-0.913
0.30278	-0.913
0.30278	-0.9126
0.30278	-0.9128
0.30278	-0.9121
0.30278	-0.9119
0.30278	-0.9107
0.30278	-0.9107
0.30278	-0.911
0.30556	-0.911
0.30556	-0.9113
0.30556	-0.911
0.30556	-0.9115
0.30556	-0.9113
0.30556	-0.9111
0.30556	-0.9111
0.30556	-0.9111
0.30556	-0.911
0.30556	-0.9115
0.30833	-0.9112
0.30833	-0.9113
0.30833	-0.911
0.30833	-0.9112
0.30833	-0.9112
0.30833	-0.9114
0.30833	-0.9109
0.30833	-0.9111
0.30833	-0.9112
0.30833	-0.911
0.31111	-0.9113
0.31111	-0.9113
0.31111	-0.9113
0.31111	-0.9104
0.31111	-0.9105
0.31111	-0.9108
0.31111	-0.9111
0.31111	-0.9107
0.31111	-0.911
0.31111	-0.9111
0.31389	-0.9118
0.31389	-0.9118
0.31389	-0.9116
0.31389	-0.9119
0.31389	-0.9119
0.31389	-0.9117
0.31389	-0.9116
0.31389	-0.9116
0.31389	-0.912
0.31389	-0.9118
0.31667	-0.9115
0.31667	-0.9116
0.31667	-0.9122
0.31667	-0.9119
0.31667	-0.9121
0.31667	-0.912
0.31667	-0.9111
0.31667	-0.9114
0.31667	-0.9114
0.31667	-0.9121
0.31944	-0.9112
0.31944	-0.9108
0.31944	-0.911
0.31944	-0.9108
0.31944	-0.9108
0.31944	-0.9111
0.31944	-0.9109
0.31944	-0.9111
0.31944	-0.9109
0.31944	-0.9112
0.32222	-0.9114
0.32222	-0.9117
0.32222	-0.9114
0.32222	-0.9115
0.32222	-0.9116
0.32222	-0.9115
0.32222	-0.9119
0.32222	-0.9117
0.32222	-0.9115
0.32222	-0.9116
0.325	-0.9115
0.325	-0.9119
0.325	-0.9116
0.325	-0.9117
0.325	-0.912
0.325	-0.912
0.325	-0.9117
0.325	-0.9114
0.325	-0.9118
0.325	-0.9116
0.32778	-0.9115
0.32778	-0.9118
0.32778	-0.9113
0.32778	-0.9109
0.32778	-0.9109
0.32778	-0.9109
0.32778	-0.9113
0.32778	-0.9108
0.32778	-0.911
0.32778	-0.9108
0.33056	-0.9114
0.33056	-0.9116
0.33056	-0.912
0.33056	-0.9119
0.33056	-0.9119
0.33056	-0.9119
0.33056	-0.9121
0.33056	-0.9128
0.33056	-0.9128
0.33056	-0.9123
0.33333	-0.9122
0.33333	-0.9121
0.33333	-0.912
0.33333	-0.9118
0.33333	-0.9119
0.33333	-0.9117
0.33333	-0.9115
0.33333	-0.9115
0.33333	-0.9117
0.33333	-0.9116
0.33611	-0.9107
0.33611	-0.9103
0.33611	-0.9102
0.33611	-0.9103
0.33611	-0.9104
0.33611	-0.9104
0.33611	-0.9106
0.33611	-0.9105
0.33611	-0.9113
0.33611	-0.9114
0.33889	-0.911
0.33889	-0.9109
0.33889	-0.9114
0.33889	-0.911
0.33889	-0.9111
0.33889	-0.9108
0.33889	-0.9106
0.33889	-0.9108
0.33889	-0.9106
0.33889	-0.9111
0.34167	-0.9109
0.34167	-0.911
0.34167	-0.9111
0.34167	-0.9109
0.34167	-0.9108
0.34167	-0.9108
0.34167	-0.911
0.34167	-0.911
0.34167	-0.911
0.34167	-0.9106
0.34444	-0.9105
0.34444	-0.911
0.34444	-0.911
0.34444	-0.9112
0.34444	-0.911
0.34444	-0.911
0.34444	-0.9109
0.34444	-0.9106
0.34444	-0.9108
0.34444	-0.9107
0.34722	-0.9107
0.34722	-0.9106
0.34722	-0.9105
0.34722	-0.9107
0.34722	-0.9107
0.34722	-0.9109
0.34722	-0.9107
0.34722	-0.9108
0.34722	-0.9107
0.34722	-0.9106
0.35	-0.9106
0.35	-0.9106
0.35	-0.9108
0.35	-0.9107
0.35	-0.9108
0.35	-0.9109
0.35	-0.9108
0.35	-0.911
0.35	-0.9109
0.35	-0.9111
0.35278	-0.9109
0.35278	-0.911
0.35278	-0.9112
0.35278	-0.9118
0.35278	-0.9118
0.35278	-0.912
0.35278	-0.912
0.35278	-0.912
0.35278	-0.912
0.35278	-0.9121
0.35556	-0.9119
0.35556	-0.9122
0.35556	-0.9119
0.35556	-0.9121
0.35556	-0.9121
0.35556	-0.9121
0.35556	-0.9122
0.35556	-0.9121
0.35556	-0.9121
0.35556	-0.9121
0.35833	-0.9122
0.35833	-0.912
0.35833	-0.912
0.35833	-0.912
0.35833	-0.9121
0.35833	-0.912
0.35833	-0.912
0.35833	-0.9121
0.35833	-0.912
0.35833	-0.9118
0.36111	-0.9118
0.36111	-0.9116
0.36111	-0.9117
0.36111	-0.9114
0.36111	-0.9113
0.36111	-0.9114
0.36111	-0.9113
0.36111	-0.9115
0.36111	-0.9119
0.36111	-0.9119
0.36389	-0.9119
0.36389	-0.9119
0.36389	-0.912
0.36389	-0.9122
0.36389	-0.912
0.36389	-0.912
0.36389	-0.9121
0.36389	-0.912
0.36389	-0.912
0.36389	-0.9121
0.36667	-0.9119
0.36667	-0.9116
0.36667	-0.912
0.36667	-0.9118
0.36667	-0.9116
0.36667	-0.9119
0.36667	-0.9115
0.36667	-0.9115
0.36667	-0.9118
0.36667	-0.9116
0.36944	-0.912
0.36944	-0.9119
0.36944	-0.9118
0.36944	-0.9118
0.36944	-0.9118
0.36944	-0.9118
0.36944	-0.9119
0.36944	-0.9119
0.36944	-0.9123
0.36944	-0.9125
0.37222	-0.9123
0.37222	-0.912
0.37222	-0.9124
0.37222	-0.9121
0.37222	-0.9122
0.37222	-0.9118
0.37222	-0.9121
0.37222	-0.912
0.37222	-0.9119
0.37222	-0.9121
0.375	-0.912
0.375	-0.912
0.375	-0.9122
0.375	-0.9118
0.375	-0.912
0.375	-0.9119
0.375	-0.912
0.375	-0.912
0.375	-0.9121
0.375	-0.912
0.37778	-0.912
0.37778	-0.9124
0.37778	-0.9122
0.37778	-0.9121
0.37778	-0.9125
0.37778	-0.9127
0.37778	-0.9127
0.37778	-0.9128
0.37778	-0.9127
0.37778	-0.9126
0.38056	-0.9127
0.38056	-0.9126
0.38056	-0.9126
0.38056	-0.9127
0.38056	-0.9129
0.38056	-0.9126
0.38056	-0.9132
0.38056	-0.9135
0.38056	-0.9136
0.38056	-0.9135
0.38333	-0.9135
0.38333	-0.9143
0.38333	-0.915
0.38333	-0.9154
0.38333	-0.9151
0.38333	-0.9152
0.38333	-0.9152
0.38333	-0.9163
0.38333	-0.9173
0.38333	-0.9167
0.38611	-0.9166
0.38611	-0.9159
0.38611	-0.9157
0.38611	-0.9151
0.38611	-0.9144
0.38611	-0.9143
0.38611	-0.9144
0.38611	-0.9142
0.38611	-0.9141
0.38611	-0.9139
0.38889	-0.9139
0.38889	-0.9139
0.38889	-0.9139
0.38889	-0.9136
0.38889	-0.9135
0.38889	-0.9135
0.38889	-0.9134
0.38889	-0.9137
0.38889	-0.9142
0.38889	-0.9143
0.39167	-0.9144
0.39167	-0.9159
0.39167	-0.9159
0.39167	-0.9158
0.39167	-0.9153
0.39167	-0.915
0.39167	-0.9146
0.39167	-0.9145
0.39167	-0.9143
0.39167	-0.914
0.39444	-0.9138
0.39444	-0.9137
0.39444	-0.9137
0.39444	-0.9138
0.39444	-0.914
0.39444	-0.9148
0.39444	-0.9155
0.39444	-0.9151
0.39444	-0.9145
0.39444	-0.9143
0.39722	-0.9142
0.39722	-0.9139
0.39722	-0.9136
0.39722	-0.9134
0.39722	-0.9133
0.39722	-0.9132
0.39722	-0.9132
0.39722	-0.9133
0.39722	-0.9134
0.39722	-0.9134
0.4	-0.9141
0.4	-0.9143
0.4	-0.9141
0.4	-0.9141
0.4	-0.9139
0.4	-0.9139
0.4	-0.9139
0.4	-0.9137
0.4	-0.914
0.4	-0.9141
0.40278	-0.9144
0.40278	-0.9147
0.40278	-0.9147
0.40278	-0.9147
0.40278	-0.9151
0.40278	-0.9149
0.40278	-0.9148
0.40278	-0.915
0.40278	-0.915
0.40278	-0.9149
0.40556	-0.9145
0.40556	-0.9148
0.40556	-0.9146
0.40556	-0.9144
0.40556	-0.9144
0.40556	-0.9145
0.40556	-0.9146
0.40556	-0.9146
0.40556	-0.9146
0.40556	-0.9149
0.40833	-0.9151
0.40833	-0.9148
0.40833	-0.9148
0.40833	-0.9146
0.40833	-0.9143
0.40833	-0.9143
0.40833	-0.9145
0.40833	-0.9144
0.40833	-0.9143
0.40833	-0.9143
0.41111	-0.9142
0.41111	-0.914
0.41111	-0.9138
0.41111	-0.9134
0.41111	-0.9134
0.41111	-0.9134
0.41111	-0.9137
0.41111	-0.9141
0.41111	-0.9141
0.41111	-0.914
0.41389	-0.9138
0.41389	-0.914
0.41389	-0.9141
0.41389	-0.9141
0.41389	-0.9141
0.41389	-0.9142
0.41389	-0.9142
0.41389	-0.914
0.41389	-0.9138
0.41389	-0.914
0.41667	-0.9139
0.41667	-0.9137
0.41667	-0.9139
0.41667	-0.9138
0.41667	-0.9137
0.41667	-0.9136
0.41667	-0.9138
0.41667	-0.9141
0.41667	-0.9141
0.41667	-0.9142
0.41944	-0.9144
0.41944	-0.9144
0.41944	-0.9143
0.41944	-0.9144
0.41944	-0.9143
0.41944	-0.9142
0.41944	-0.914
0.41944	-0.914
0.41944	-0.9138
0.41944	-0.9137
0.42222	-0.9134
0.42222	-0.9133
0.42222	-0.9136
0.42222	-0.9144
0.42222	-0.9142
0.42222	-0.9143
0.42222	-0.9141
0.42222	-0.914
0.42222	-0.9143
0.42222	-0.914
0.425	-0.9139
0.425	-0.9139
0.425	-0.9141
0.425	-0.9139
0.425	-0.914
0.425	-0.9141
0.425	-0.9142
0.425	-0.9141
0.425	-0.914
0.425	-0.9141
0.42778	-0.9142
0.42778	-0.9142
0.42778	-0.9142
0.42778	-0.9141
0.42778	-0.9144
0.42778	-0.9141
0.42778	-0.9141
0.42778	-0.9144
0.42778	-0.9142
0.42778	-0.9142
0.43056	-0.9142
0.43056	-0.9141
0.43056	-0.914
0.43056	-0.9137
0.43056	-0.9138
0.43056	-0.9138
0.43056	-0.9142
0.43056	-0.9143
0.43056	-0.9145
0.43056	-0.9144
0.43333	-0.9144
0.43333	-0.9144
0.43333	-0.9146
0.43333	-0.9147
0.43333	-0.9151
0.43333	-0.9151
0.43333	-0.9151
0.43333	-0.9149
0.43333	-0.915
0.43333	-0.9148
0.43611	-0.9145
0.43611	-0.9144
0.43611	-0.9146
0.43611	-0.9143
0.43611	-0.9141
0.43611	-0.9141
0.43611	-0.9141
0.43611	-0.9139
0.43611	-0.9139
0.43611	-0.9138
0.43889	-0.9138
0.43889	-0.9138
0.43889	-0.9138
0.43889	-0.914
0.43889	-0.9139
0.43889	-0.9139
0.43889	-0.9142
0.43889	-0.9142
0.43889	-0.9144
0.43889	-0.9143
0.44167	-0.9149
0.44167	-0.9149
0.44167	-0.9149
0.44167	-0.915
0.44167	-0.915
0.44167	-0.9152
0.44167	-0.9151
0.44167	-0.9151
0.44167	-0.9151
0.44167	-0.9153
0.44444	-0.9153
0.44444	-0.9152
0.44444	-0.9152
0.44444	-0.9155
0.44444	-0.916
0.44444	-0.9161
0.44444	-0.916
0.44444	-0.916
0.44444	-0.916
0.44444	-0.916
0.44722	-0.916
0.44722	-0.9162
0.44722	-0.9164
0.44722	-0.9164
0.44722	-0.9161
0.44722	-0.9159
0.44722	-0.9159
0.44722	-0.9158
0.44722	-0.9156
0.44722	-0.9155
0.45	-0.9154
0.45	-0.9155
0.45	-0.9157
0.45	-0.9155
0.45	-0.9156
0.45	-0.9155
0.45	-0.9154
0.45	-0.9155
0.45	-0.9155
0.45	-0.9155
0.45278	-0.9153
0.45278	-0.9167
0.45278	-0.9171
0.45278	-0.917
0.45278	-0.9175
0.45278	-0.9177
0.45278	-0.9178
0.45278	-0.9176
0.45278	-0.9179
0.45278	-0.918
0.45556	-0.9183
0.45556	-0.9181
0.45556	-0.9181
0.45556	-0.918
0.45556	-0.918
0.45556	-0.9178
0.45556	-0.9176
0.45556	-0.9172
0.45556	-0.9169
0.45556	-0.9166
0.45833	-0.916
0.45833	-0.9159
0.45833	-0.9159
0.45833	-0.9158
0.45833	-0.9159
0.45833	-0.9158
0.45833	-0.9154
0.45833	-0.9153
0.45833	-0.9155
0.45833	-0.9155
0.46111	-0.9158
0.46111	-0.9161
0.46111	-0.916
0.46111	-0.9157
0.46111	-0.9155
0.46111	-0.9155
0.46111	-0.9156
0.46111	-0.9154
0.46111	-0.9154
0.46111	-0.9156
0.46389	-0.9158
0.46389	-0.9161
0.46389	-0.9161
0.46389	-0.916
0.46389	-0.916
0.46389	-0.9163
0.46389	-0.9161
0.46389	-0.9161
0.46389	-0.9161
0.46389	-0.9162
0.46667	-0.9159
0.46667	-0.916
0.46667	-0.9161
0.46667	-0.9162
0.46667	-0.9161
0.46667	-0.9161
0.46667	-0.9159
0.46667	-0.916
0.46667	-0.9164
0.46667	-0.9164
0.46944	-0.9162
0.46944	-0.9163
0.46944	-0.9161
0.46944	-0.916
0.46944	-0.9162
0.46944	-0.9158
0.46944	-0.9157
0.46944	-0.9157
0.46944	-0.9156
0.46944	-0.9156
0.47222	-0.9155
0.47222	-0.9155
0.47222	-0.9154
0.47222	-0.9154
0.47222	-0.9155
0.47222	-0.9155
0.47222	-0.9157
0.47222	-0.9161
0.47222	-0.9158
0.47222	-0.9158
0.475	-0.9158
0.475	-0.9163
0.475	-0.9161
0.475	-0.916
0.475	-0.9159
0.475	-0.9161
0.475	-0.916
0.475	-0.9159
0.475	-0.916
0.475	-0.9163
0.47778	-0.9162
0.47778	-0.9161
0.47778	-0.916
0.47778	-0.9162
0.47778	-0.9161
0.47778	-0.9161
0.47778	-0.916
0.47778	-0.916
0.47778	-0.9162
0.47778	-0.9161
0.48056	-0.9161
0.48056	-0.9158
0.48056	-0.9158
0.48056	-0.9157
0.48056	-0.9155
0.48056	-0.9154
0.48056	-0.9151
0.48056	-0.9149
0.48056	-0.9153
0.48056	-0.9158
0.48333	-0.9159
0.48333	-0.9162
0.48333	-0.9163
0.48333	-0.9162
0.48333	-0.9161
0.48333	-0.9164
0.48333	-0.9163
0.48333	-0.9162
0.48333	-0.9162
0.48333	-0.9163
0.48611	-0.9163
0.48611	-0.9162
0.48611	-0.9161
0.48611	-0.9159
0.48611	-0.9161
0.48611	-0.9158
0.48611	-0.9157
0.48611	-0.9156
0.48611	-0.9158
0.48611	-0.916
0.48889	-0.9161
0.48889	-0.916
0.48889	-0.9158
0.48889	-0.9158
0.48889	-0.9157
0.48889	-0.9156
0.48889	-0.9156
0.48889	-0.9156
0.48889	-0.9155
0.48889	-0.9154
0.49167	-0.9151
0.49167	-0.915
0.49167	-0.9149
0.49167	-0.915
0.49167	-0.9149
0.49167	-0.915
0.49167	-0.9151
0.49167	-0.9155
0.49167	-0.9153
0.49167	-0.9156
0.49444	-0.9154
0.49444	-0.9154
0.49444	-0.9155
0.49444	-0.9156
0.49444	-0.9156
0.49444	-0.9157
0.49444	-0.9157
0.49444	-0.9157
0.49444	-0.9159
0.49444	-0.9159
0.49722	-0.9159
0.49722	-0.916
0.49722	-0.9163
0.49722	-0.9164
0.49722	-0.9166
0.49722	-0.9167
0.49722	-0.9164
0.49722	-0.9166
0.49722	-0.9163
0.49722	-0.916
0.5	-0.9158
0.5	-0.9158
0.5	-0.916
0.5	-0.9159
0.5	-0.9161
0.5	-0.9163
0.5	-0.9165
0.5	-0.9165
0.5	-0.9166
0.5	-0.9165
0.50278	-0.9166
0.50278	-0.9165
0.50278	-0.9167
0.50278	-0.9167
0.50278	-0.9167
0.50278	-0.9164
0.50278	-0.9165
0.50278	-0.9165
0.50278	-0.9166
0.50278	-0.9165
0.50556	-0.9164
0.50556	-0.9165
0.50556	-0.9165
0.50556	-0.9165
0.50556	-0.9165
0.50556	-0.9163
0.50556	-0.9163
0.50556	-0.9163
0.50556	-0.9162
0.50556	-0.9162
0.50833	-0.916
0.50833	-0.9161
0.50833	-0.9161
0.50833	-0.9162
0.50833	-0.9162
0.50833	-0.916
0.50833	-0.916
0.50833	-0.916
0.50833	-0.9158
0.50833	-0.9157
0.51111	-0.9155
0.51111	-0.9155
0.51111	-0.9157
0.51111	-0.9159
0.51111	-0.916
0.51111	-0.916
0.51111	-0.916
0.51111	-0.9161
0.51111	-0.916
0.51111	-0.916
0.51389	-0.9161
0.51389	-0.9159
0.51389	-0.9162
0.51389	-0.9162
0.51389	-0.9161
0.51389	-0.9163
0.51389	-0.9162
0.51389	-0.9163
0.51389	-0.9162
0.51389	-0.9163
0.51667	-0.9162
0.51667	-0.9162
0.51667	-0.9163
0.51667	-0.9163
0.51667	-0.9164
0.51667	-0.9165
0.51667	-0.9163
0.51667	-0.9161
0.51667	-0.9159
0.51667	-0.916
0.51944	-0.9159
0.51944	-0.9159
0.51944	-0.9158
0.51944	-0.9159
0.51944	-0.916
0.51944	-0.9161
0.51944	-0.9166
0.51944	-0.9164
0.51944	-0.9165
0.51944	-0.9165
0.52222	-0.9163
0.52222	-0.9166
0.52222	-0.9166
0.52222	-0.9168
0.52222	-0.917
0.52222	-0.9169
0.52222	-0.9172
0.52222	-0.9173
0.52222	-0.9174
0.52222	-0.9174
0.525	-0.9177
0.525	-0.9176
0.525	-0.9175
0.525	-0.9174
0.525	-0.9175
0.525	-0.9175
0.525	-0.9173
0.525	-0.9173
0.525	-0.9176
0.525	-0.9177
0.52778	-0.918
0.52778	-0.9181
0.52778	-0.9182
0.52778	-0.9181
0.52778	-0.9182
0.52778	-0.9183
0.52778	-0.9186
0.52778	-0.9183
0.52778	-0.9183
0.52778	-0.9183
0.53056	-0.9182
0.53056	-0.9183
0.53056	-0.918
0.53056	-0.9179
0.53056	-0.9178
0.53056	-0.9175
0.53056	-0.9175
0.53056	-0.9172
0.53056	-0.9172
0.53056	-0.9171
0.53333	-0.9171
0.53333	-0.9171
0.53333	-0.9172
0.53333	-0.9172
0.53333	-0.9171
0.53333	-0.9172
0.53333	-0.9172
0.53333	-0.9173
0.53333	-0.9174
0.53333	-0.9174
0.53611	-0.9174
0.53611	-0.9173
0.53611	-0.9176
0.53611	-0.9175
0.53611	-0.9173
0.53611	-0.917
0.53611	-0.9167
0.53611	-0.917
0.53611	-0.9168
0.53611	-0.9166
0.53889	-0.9169
0.53889	-0.9168
0.53889	-0.917
0.53889	-0.917
0.53889	-0.9174
0.53889	-0.9173
0.53889	-0.9176
0.53889	-0.9174
0.53889	-0.9177
0.53889	-0.9175
0.54167	-0.9176
0.54167	-0.9177
0.54167	-0.9176
0.54167	-0.9176
0.54167	-0.9176
0.54167	-0.9174
0.54167	-0.9175
0.54167	-0.9174
0.54167	-0.9174
0.54167	-0.9172
0.54444	-0.9173
0.54444	-0.9174
0.54444	-0.9172
0.54444	-0.9172
0.54444	-0.917
0.54444	-0.9172
0.54444	-0.917
0.54444	-0.9171
0.54444	-0.917
0.54444	-0.9173
0.54722	-0.9176
0.54722	-0.9184
0.54722	-0.9183
0.54722	-0.9183
0.54722	-0.9187
0.54722	-0.9183
0.54722	-0.9187
0.54722	-0.9186
0.54722	-0.9184
0.54722	-0.9185
0.55	-0.9184
0.55	-0.9185
0.55	-0.9183
0.55	-0.9181
0.55	-0.918
0.55	-0.9179
0.55	-0.9177
0.55	-0.9175
0.55	-0.9172
0.55	-0.9174
0.55278	-0.9173
0.55278	-0.9172
0.55278	-0.9175
0.55278	-0.9174
0.55278	-0.9173
0.55278	-0.9176
0.55278	-0.9175
0.55278	-0.9175
0.55278	-0.9174
[truncated: 240,782+ more rows]

## Sheet: Figure 3a
OCP		(-0.2V)		(-0.4V)		(-0.6V)		(-0.8V)		(-1.0V)		(-1.2V)
Energy (eV)	Normalized XANES (a.u.)	Energy (eV)	Normalized XANES (a.u.)	Energy (eV)	Normalized XANES (a.u.)	Energy (eV)	Normalized XANES (a.u.)	Energy (eV)	Normalized XANES (a.u.)	Energy (eV)	Normalized XANES (a.u.)	Energy (eV)	Normalized XANES (a.u.)
8811.27	0.00626	8811.27	0.20171	8811.27	0.40279	8811.27	0.60305	8811.27	0.80127	8811.27	1.00451	8811.27	1.19889
8816.27	0.00379	8816.27	0.20134	8816.27	0.40163	8816.27	0.6005	8816.27	0.80074	8816.27	1.00169	8816.27	1.20195
8821.27	0.00277	8821.27	0.20053	8821.27	0.40048	8821.27	0.59965	8821.27	0.80058	8821.27	1.00082	8821.27	1.20099
8826.27	0.0021	8826.27	0.20156	8826.27	0.40216	8826.27	0.60099	8826.27	0.80064	8826.27	1.00083	8826.27	1.20128
8831.27	0.000181872	8831.27	0.20026	8831.27	0.39929	8831.27	0.60035	8831.27	0.79704	8831.27	0.99897	8831.27	1.20136
8836.27	0.000146086	8836.27	0.1996	8836.27	0.40157	8836.27	0.59936	8836.27	0.80026	8836.27	1.0001	8836.27	1.20111
8841.27	0.00144	8841.27	0.20029	8841.27	0.39955	8841.27	0.59886	8841.27	0.80074	8841.27	1.00036	8841.27	1.20025
8846.27	0.000874068	8846.27	0.20024	8846.27	0.39874	8846.27	0.60101	8846.27	0.80159	8846.27	1.0004	8846.27	1.20175
8851.27	5.36769e-05	8851.27	0.20078	8851.27	0.39842	8851.27	0.60129	8851.27	0.80119	8851.27	1.0008	8851.27	1.19834
8856.27	-0.000248927	8856.27	0.19844	8856.27	0.39991	8856.27	0.60135	8856.27	0.79893	8856.27	0.99831	8856.27	1.19843
8861.27	0.00101	8861.27	0.19796	8861.27	0.39968	8861.27	0.60045	8861.27	0.80089	8861.27	1.00023	8861.27	1.20012
8866.27	8.40261e-05	8866.27	0.20161	8866.27	0.40007	8866.27	0.60011	8866.27	0.80063	8866.27	0.99915	8866.27	1.19871
8871.27	-0.000940378	8871.27	0.19797	8871.27	0.40129	8871.27	0.6016	8871.27	0.79805	8871.27	0.99885	8871.27	1.19975
8876.27	-0.000798681	8876.27	0.19877	8876.27	0.40044	8876.27	0.59803	8876.27	0.80062	8876.27	1.00074	8876.27	1.19995
8881.27	-0.00188	8881.27	0.20007	8881.27	0.39873	8881.27	0.59873	8881.27	0.80022	8881.27	1.00211	8881.27	1.19983
8886.27	-0.00276	8886.27	0.20072	8886.27	0.40037	8886.27	0.60047	8886.27	0.79948	8886.27	1.0016	8886.27	1.19804
8891.27	-0.000585421	8891.27	0.20018	8891.27	0.39822	8891.27	0.59941	8891.27	0.8	8891.27	0.99898	8891.27	1.19882
8896.27	0.00084426	8896.27	0.2012	8896.27	0.39909	8896.27	0.59763	8896.27	0.79985	8896.27	1.00023	8896.27	1.20078
8901.27	0.00074596	8901.27	0.20012	8901.27	0.39974	8901.27	0.59758	8901.27	0.79901	8901.27	1.00229	8901.27	1.19957
8906.27	-0.000591037	8906.27	0.20017	8906.27	0.40103	8906.27	0.60053	8906.27	0.80058	8906.27	0.99957	8906.27	1.20175
8911.27	-0.00039756	8911.27	0.19974	8911.27	0.40103	8911.27	0.60024	8911.27	0.79878	8911.27	0.99852	8911.27	1.20015
8916.27	0.000594125	8916.27	0.19876	8916.27	0.39997	8916.27	0.60108	8916.27	0.8012	8916.27	1.00002	8916.27	1.20187
8921.27	0.000684721	8921.27	0.20133	8921.27	0.40025	8921.27	0.60064	8921.27	0.80097	8921.27	0.99888	8921.27	1.19957
8926.27	0.00144	8926.27	0.20022	8926.27	0.40046	8926.27	0.59989	8926.27	0.79933	8926.27	0.99976	8926.27	1.19892
8931.27	-0.00138	8931.27	0.1995	8931.27	0.39893	8931.27	0.59985	8931.27	0.79922	8931.27	0.99948	8931.27	1.20015
8936.27	0.00149	8936.27	0.19901	8936.27	0.39998	8936.27	0.60151	8936.27	0.79906	8936.27	1.00066	8936.27	1.20079
8941.27	0.00246	8941.27	0.19952	8941.27	0.39762	8941.27	0.60189	8941.27	0.79952	8941.27	0.99994	8941.27	1.20119
8946.27	0.00401	8946.27	0.20218	8946.27	0.39998	8946.27	0.60257	8946.27	0.8007	8946.27	1.00046	8946.27	1.2006
8951.27	0.0026	8951.27	0.20129	8951.27	0.40074	8951.27	0.60208	8951.27	0.80181	8951.27	1.0014	8951.27	1.2028
8956.27	0.00464	8956.27	0.20236	8955.33	0.40257	8956.27	0.60277	8956.27	0.8021	8956.27	1.00316	8955.33	1.20128
8961.27	0.00483	8961.27	0.2063	8955.68	0.40249	8960.89	0.60436	8961.27	0.80531	8961.27	1.00321	8955.68	1.20187
8962.48	0.00682	8963.68	0.20562	8956.03	0.40192	8961.24	0.60374	8962.09	0.80448	8963.28	1.00356	8956.03	1.20265
8962.83	0.00737	8964.03	0.20535	8956.38	0.40111	8961.59	0.60369	8962.44	0.80406	8963.63	1.00394	8956.38	1.20394
8963.18	0.00811	8964.38	0.20563	8956.73	0.40206	8961.94	0.60338	8962.79	0.8041	8963.98	1.00369	8956.73	1.20431
8963.53	0.00859	8964.73	0.20605	8957.08	0.4022	8962.29	0.60328	8963.14	0.80472	8964.33	1.00316	8957.08	1.20372
8963.88	0.00824	8965.08	0.20741	8957.43	0.40272	8962.64	0.60328	8963.49	0.80526	8964.68	1.00386	8957.43	1.20276
8964.23	0.0081	8965.43	0.2074	8957.78	0.40215	8962.99	0.60507	8963.84	0.80534	8965.03	1.00429	8957.78	1.20283
8964.58	0.00816	8965.78	0.20762	8958.13	0.40176	8963.34	0.60564	8964.19	0.80575	8965.38	1.00562	8958.13	1.20356
8964.93	0.00768	8966.13	0.20724	8958.48	0.40163	8963.69	0.60551	8964.54	0.80553	8965.73	1.00496	8958.48	1.20448
8965.28	0.00709	8966.48	0.20714	8958.83	0.40156	8964.04	0.60461	8964.89	0.80594	8966.08	1.00475	8958.83	1.2047
8965.63	0.00653	8966.83	0.2072	8959.18	0.40174	8964.39	0.60403	8965.24	0.80621	8966.43	1.0054	8959.18	1.204
8965.98	0.00675	8967.18	0.20771	8959.53	0.40201	8964.74	0.60516	8965.59	0.806	8966.78	1.00656	8959.53	1.20424
8966.33	0.00826	8967.53	0.20897	8959.88	0.40195	8965.09	0.60627	8965.94	0.80608	8967.13	1.00782	8959.88	1.2043
8966.68	0.00931	8967.88	0.20933	8960.23	0.40285	8965.44	0.60759	8966.29	0.80653	8967.48	1.00753	8960.23	1.20496
8967.03	0.01037	8968.23	0.20887	8960.58	0.40251	8965.79	0.60782	8966.64	0.80761	8967.83	1.00591	8960.58	1.20521
8967.38	0.01005	8968.58	0.20832	8960.93	0.402	8966.14	0.60895	8966.99	0.80902	8968.18	1.0053	8960.93	1.20557
8967.73	0.01001	8968.93	0.20899	8961.28	0.40114	8966.49	0.60898	8967.34	0.80893	8968.53	1.00617	8961.28	1.20578
8968.08	0.01017	8969.28	0.21038	8961.63	0.40069	8966.84	0.60862	8967.69	0.80871	8968.88	1.00766	8961.63	1.20599
8968.43	0.01056	8969.63	0.21121	8961.98	0.4016	8967.19	0.60765	8968.04	0.80885	8969.23	1.00834	8961.98	1.20648
8968.78	0.01085	8969.98	0.21096	8962.33	0.40317	8967.54	0.60585	8968.39	0.8094	8969.58	1.00841	8962.33	1.20698
8969.13	0.01076	8970.33	0.2104	8962.68	0.40432	8967.89	0.60504	8968.74	0.80988	8969.93	1.00861	8962.68	1.20738
8969.48	0.01071	8970.68	0.21076	8963.03	0.40493	8968.24	0.60546	8969.09	0.80946	8970.28	1.00863	8963.03	1.20578
8969.83	0.01131	8971.03	0.21177	8963.38	0.40468	8968.59	0.60817	8969.44	0.80885	8970.63	1.00936	8963.38	1.20466
8970.18	0.01193	8971.38	0.21321	8963.73	0.40505	8968.94	0.60935	8969.79	0.8081	8970.98	1.00996	8963.73	1.20397
8970.53	0.01295	8971.73	0.2135	8964.08	0.40491	8969.29	0.61003	8970.14	0.80874	8971.33	1.01065	8964.08	1.20358
8970.88	0.01395	8972.08	0.21451	8964.43	0.40456	8969.64	0.60968	8970.49	0.81059	8971.68	1.01107	8964.43	1.20362
8971.23	0.01485	8972.43	0.21532	8964.78	0.40417	8969.99	0.60987	8970.84	0.81203	8972.03	1.01079	8964.78	1.20396
8971.58	0.01528	8972.78	0.21561	8965.13	0.40328	8970.34	0.61099	8971.19	0.81213	8972.38	1.01075	8965.13	1.20429
8971.93	0.01485	8973.13	0.21556	8965.48	0.40371	8970.69	0.61133	8971.54	0.81138	8972.73	1.0114	8965.48	1.20517
8972.28	0.01406	8973.48	0.21521	8965.83	0.40385	8971.04	0.6121	8971.89	0.81115	8973.08	1.01206	8965.83	1.20648
8972.63	0.01495	8973.83	0.21499	8966.18	0.40455	8971.39	0.61221	8972.24	0.81224	8973.43	1.01288	8966.18	1.20687
8972.98	0.01551	8974.18	0.21553	8966.53	0.40455	8971.74	0.61298	8972.59	0.81377	8973.78	1.01291	8966.53	1.20747
8973.33	0.01676	8974.53	0.21675	8966.88	0.40464	8972.09	0.6139	8972.94	0.81417	8974.13	1.01325	8966.88	1.20726
8973.68	0.01656	8974.88	0.21867	8967.23	0.40466	8972.44	0.61427	8973.29	0.81501	8974.48	1.01392	8967.23	1.20735
8974.03	0.01665	8975.23	0.22102	8967.58	0.40454	8972.79	0.61452	8973.64	0.81618	8974.83	1.01525	8967.58	1.20786
8974.38	0.01765	8975.58	0.22334	8967.93	0.40444	8973.14	0.61472	8973.99	0.81717	8975.18	1.01671	8967.93	1.20807
8974.73	0.01889	8975.93	0.22558	8968.28	0.40423	8973.49	0.61485	8974.34	0.81753	8975.53	1.01805	8968.28	1.20882
8975.08	0.01995	8976.28	0.22794	8968.63	0.40562	8973.84	0.61577	8974.69	0.81769	8975.88	1.01948	8968.63	1.20905
8975.43	0.02171	8976.63	0.23021	8968.98	0.40678	8974.19	0.61691	8975.04	0.81914	8976.23	1.02091	8968.98	1.20957
8975.78	0.02261	8976.98	0.23158	8969.33	0.40762	8974.54	0.61771	8975.39	0.82069	8976.58	1.02315	8969.33	1.21028
8976.13	0.02507	8977.33	0.23335	8969.68	0.40706	8974.89	0.61924	8975.74	0.82226	8976.93	1.02557	8969.68	1.21099
8976.48	0.02738	8977.68	0.23487	8970.03	0.40659	8975.24	0.62052	8976.09	0.82218	8977.28	1.0275	8970.03	1.2116
8976.83	0.03025	8978.03	0.23685	8970.38	0.40703	8975.59	0.62179	8976.44	0.82313	8977.63	1.02989	8970.38	1.2116
8977.18	0.03257	8978.38	0.23892	8970.73	0.40805	8975.94	0.62279	8976.79	0.82562	8977.98	1.03243	8970.73	1.21176
8977.53	0.03432	8978.73	0.24056	8971.08	0.40917	8976.29	0.62375	8977.14	0.82951	8978.33	1.0348	8971.08	1.21366
8977.88	0.03568	8979.08	0.242	8971.43	0.41032	8976.64	0.62577	8977.49	0.83347	8978.68	1.03705	8971.43	1.2138
8978.23	0.03611	8979.43	0.244	8971.78	0.41131	8976.99	0.6277	8977.84	0.83564	8979.03	1.03944	8971.78	1.21303
8978.58	0.03743	8979.78	0.24591	8972.13	0.41217	8977.34	0.63105	8978.19	0.83807	8979.38	1.04234	8972.13	1.21103
8978.93	0.03936	8980.13	0.24942	8972.48	0.41202	8977.69	0.63379	8978.54	0.83894	8979.73	1.04451	8972.48	1.21087
8979.28	0.04212	8980.48	0.25291	8972.83	0.412	8978.04	0.63655	8978.89	0.841	8980.08	1.04888	8972.83	1.21192
8979.63	0.04488	8980.83	0.2582	8973.18	0.41264	8978.39	0.63844	8979.24	0.84292	8980.43	1.05421	8973.18	1.21285
8979.98	0.0484	8981.18	0.26594	8973.53	0.41372	8978.74	0.63887	8979.59	0.84583	8980.78	1.06195	8973.53	1.21372
8980.33	0.05247	8981.53	0.27674	8973.88	0.41473	8979.09	0.63909	8979.94	0.85034	8981.13	1.07081	8973.88	1.21521
8980.68	0.05753	8981.88	0.29035	8974.23	0.41519	8979.44	0.64082	8980.29	0.85584	8981.48	1.08029	8974.23	1.21616
8981.03	0.06439	8982.23	0.30585	8974.58	0.41524	8979.79	0.64314	8980.64	0.86172	8981.83	1.09174	8974.58	1.21819
8981.38	0.07169	8982.58	0.32326	8974.93	0.41432	8980.14	0.64889	8980.99	0.86915	8982.18	1.10491	8974.93	1.21897
8981.73	0.082	8982.93	0.34155	8975.28	0.41454	8980.49	0.65484	8981.34	0.87659	8982.53	1.12063	8975.28	1.21978
8982.08	0.09475	8983.28	0.36332	8975.63	0.4159	8980.84	0.66228	8981.69	0.88717	8982.88	1.14047	8975.63	1.22061
8982.43	0.11091	8983.63	0.38788	8975.98	0.41861	8981.19	0.67057	8982.04	0.8997	8983.23	1.16284	8975.98	1.22239
8982.78	0.12975	8983.98	0.41576	8976.33	0.42173	8981.54	0.68018	8982.39	0.91544	8983.58	1.18752	8976.33	1.22507
8983.13	0.15126	8984.33	0.44674	8976.68	0.42444	8981.89	0.69262	8982.74	0.93366	8983.93	1.21424	8976.68	1.22812
8983.48	0.17465	8984.68	0.48047	8977.03	0.42747	8982.24	0.70815	8983.09	0.95417	8984.28	1.24312	8977.03	1.23149
8983.83	0.20004	8985.03	0.5163	8977.38	0.4293	8982.59	0.72484	8983.44	0.97736	8984.63	1.27469	8977.38	1.23261
8984.18	0.2296	8985.38	0.55243	8977.73	0.43038	8982.94	0.74367	8983.79	1.00286	8984.98	1.30895	8977.73	1.23677
8984.53	0.26046	8985.73	0.58587	8978.08	0.43211	8983.29	0.76223	8984.14	1.03212	8985.33	1.34347	8978.08	1.24012
8984.88	0.29637	8986.08	0.61684	8978.43	0.43419	8983.64	0.78594	8984.49	1.0635	8985.68	1.37688	8978.43	1.2439
8985.23	0.33194	8986.43	0.64531	8978.78	0.43632	8983.99	0.81306	8984.84	1.09664	8986.03	1.40812	8978.78	1.2465
8985.58	0.36797	8986.78	0.67365	8979.13	0.43782	8984.34	0.84386	8985.19	1.13083	8986.38	1.43612	8979.13	1.24793
8985.93	0.40125	8987.13	0.70011	8979.48	0.43926	8984.69	0.87727	8985.54	1.1649	8986.73	1.46172	8979.48	1.24973
8986.28	0.43128	8987.48	0.72519	8979.83	0.44232	8985.04	0.9117	8985.89	1.19867	8987.08	1.48604	8979.83	1.25331
8986.63	0.45859	8987.83	0.7505	8980.18	0.44613	8985.39	0.94627	8986.24	1.23052	8987.43	1.51021	8980.18	1.25914
8986.98	0.48298	8988.18	0.77671	8980.53	0.45103	8985.74	0.97969	8986.59	1.2578	8987.78	1.53543	8980.53	1.26644
8987.33	0.50661	8988.53	0.80511	8980.88	0.4572	8986.09	1.01087	8986.94	1.28291	8988.13	1.56254	8980.88	1.2734
8987.68	0.52998	8988.88	0.83541	8981.23	0.46575	8986.44	1.03908	8987.29	1.30555	8988.48	1.59008	8981.23	1.28219
8988.03	0.55634	8989.23	0.8652	8981.58	0.47648	8986.79	1.06607	8987.64	1.32961	8988.83	1.61991	8981.58	1.29218
8988.38	0.58521	8989.58	0.89707	8981.93	0.48972	8987.14	1.0909	8987.99	1.35583	8989.18	1.6517	8981.93	1.30484
8988.73	0.6153	8989.93	0.93004	8982.28	0.50489	8987.49	1.11438	8988.34	1.38342	8989.53	1.68408	8982.28	1.32034
8989.08	0.64617	8990.28	0.96408	8982.63	0.52136	8987.84	1.13772	8988.69	1.41386	8989.88	1.71587	8982.63	1.33754
8989.43	0.67769	8990.63	0.99842	8982.98	0.54041	8988.19	1.1622	8989.04	1.44595	8990.23	1.74641	8982.98	1.35735
8989.78	0.70969	8990.98	1.03171	8983.33	0.56087	8988.54	1.18982	8989.39	1.47715	8990.58	1.77651	8983.33	1.3794
8990.13	0.74197	8991.33	1.06436	8983.68	0.58654	8988.89	1.21991	8989.74	1.50918	8990.93	1.80855	8983.68	1.40288
8990.48	0.77367	8991.68	1.09792	8984.03	0.61459	8989.24	1.25134	8990.09	1.53906	8991.28	1.84037	8984.03	1.43088
8990.83	0.80476	8992.03	1.13189	8984.38	0.64578	8989.59	1.28153	8990.44	1.57125	8991.63	1.87428	8984.38	1.46049
8991.18	0.83685	8992.38	1.16668	8984.73	0.67969	8989.94	1.31176	8990.79	1.60443	8991.98	1.90726	8984.73	1.49343
8991.53	0.86996	8992.73	1.2008	8985.08	0.71442	8990.29	1.34369	8991.14	1.63767	8992.33	1.94176	8985.08	1.52784
8991.88	0.90555	8993.08	1.23546	8985.43	0.74837	8990.64	1.37738	8991.49	1.67185	8992.68	1.97723	8985.43	1.56103
8992.23	0.94202	8993.43	1.27055	8985.78	0.78129	8990.99	1.41168	8991.84	1.70593	8993.03	2.01237	8985.78	1.59386
8992.58	0.97717	8993.78	1.30517	8986.13	0.8118	8991.34	1.44528	8992.19	1.73896	8993.38	2.04632	8986.13	1.62349
8992.93	1.01137	8994.13	1.33944	8986.48	0.84175	8991.69	1.47679	8992.54	1.77233	8993.73	2.07892	8986.48	1.65228
8993.28	1.04386	8994.48	1.3725	8986.83	0.86697	8992.04	1.50945	8992.89	1.80515	8994.08	2.1112	8986.83	1.67972
8993.63	1.07562	8994.83	1.40426	8987.18	0.89099	8992.39	1.54277	8993.24	1.83893	8994.43	2.1424	8987.18	1.70538
8993.98	1.10865	8995.18	1.43253	8987.53	0.9144	8992.74	1.57739	8993.59	1.87244	8994.78	2.17274	8987.53	1.72926
8994.33	1.14085	8995.53	1.45634	8987.88	0.9395	8993.09	1.61066	8993.94	1.90585	8995.13	2.19821	8987.88	1.75213
8994.68	1.1733	8995.88	1.47498	8988.23	0.96715	8993.44	1.64406	8994.29	1.93877	8995.48	2.22101	8988.23	1.77629
8995.03	1.20362	8996.23	1.49044	8988.58	0.99586	8993.79	1.67774	8994.64	1.97065	8995.83	2.24083	8988.58	1.80433
8995.38	1.22931	8996.58	1.50303	8988.93	1.02593	8994.14	1.70925	8994.99	1.99999	8996.18	2.2572	8988.93	1.83618
8995.73	1.25095	8996.93	1.51094	8989.28	1.05686	8994.49	1.74083	8995.34	2.02516	8996.53	2.2702	8989.28	1.86959
8996.08	1.27008	8997.28	1.51606	8989.63	1.0885	8994.84	1.77043	8995.69	2.04663	8996.88	2.27661	8989.63	1.90077
8996.43	1.28458	8997.63	1.51481	8989.98	1.12168	8995.19	1.79822	8996.04	2.06496	8997.23	2.27924	8989.98	1.93189
8996.78	1.29352	8997.98	1.51059	8990.33	1.15474	8995.54	1.82358	8996.39	2.07976	8997.58	2.27884	8990.33	1.96453
8997.13	1.29626	8998.33	1.50439	8990.68	1.187	8995.89	1.84473	8996.74	2.08921	8997.93	2.27805	8990.68	1.99781
8997.48	1.29505	8998.68	1.49664	8991.03	1.21876	8996.24	1.86028	8997.09	2.09355	8998.28	2.27352	8991.03	2.0314
8997.83	1.29251	8999.03	1.48815	8991.38	1.25076	8996.59	1.86974	8997.44	2.09396	8998.63	2.26598	8991.38	2.06536
8998.18	1.28855	8999.38	1.4794	8991.73	1.28365	8996.94	1.87386	8997.79	2.09172	8998.98	2.25722	8991.73	2.09879
8998.53	1.28221	8999.73	1.47052	8992.08	1.31747	8997.29	1.87473	8998.14	2.08814	8999.33	2.24891	8992.08	2.13387
8998.88	1.27494	9000.08	1.46176	8992.43	1.35097	8997.64	1.87478	8998.49	2.08403	8999.68	2.24271	8992.43	2.16581
8999.23	1.26621	9000.43	1.45346	8992.78	1.38488	8997.99	1.87303	8998.84	2.07555	9000.03	2.2343	8992.78	2.19753
8999.58	1.25731	9000.78	1.44506	8993.13	1.41834	8998.34	1.86907	8999.19	2.06946	9000.38	2.22626	8993.13	2.22905
8999.93	1.24893	9001.13	1.43613	8993.48	1.45185	8998.69	1.8631	8999.54	2.05987	9000.73	2.21684	8993.48	2.26173
9000.28	1.24085	9001.48	1.42661	8993.83	1.48566	8999.04	1.85686	8999.89	2.05223	9001.08	2.20905	8993.83	2.29561
9000.63	1.23212	9001.83	1.41699	8994.18	1.51961	8999.39	1.84847	9000.24	2.04326	9001.43	2.20072	8994.18	2.32911
9000.98	1.22288	9002.18	1.40753	8994.53	1.55326	8999.74	1.83738	9000.59	2.03347	9001.78	2.19166	8994.53	2.36056
9001.33	1.21343	9002.53	1.39805	8994.88	1.58503	9000.09	1.82751	9000.94	2.02487	9002.13	2.18259	8994.88	2.38977
9001.68	1.20401	9002.88	1.38788	8995.23	1.61199	9000.44	1.81941	9001.29	2.01657	9002.48	2.17258	8995.23	2.41568
9002.03	1.19729	9003.23	1.37612	8995.58	1.6348	9000.79	1.81173	9001.64	2.00951	9002.83	2.16112	8995.58	2.43714
9002.38	1.18729	9003.58	1.36261	8995.93	1.65306	9001.14	1.80487	9001.99	1.99998	9003.18	2.14867	8995.93	2.45536
9002.73	1.17603	9003.93	1.34761	8996.28	1.66683	9001.49	1.79587	9002.34	1.99049	9003.53	2.13426	8996.28	2.46911
9003.08	1.16225	9004.28	1.33342	8996.63	1.67688	9001.84	1.78772	9002.69	1.97916	9003.88	2.11943	8996.63	2.48065
9003.43	1.14858	9004.63	1.32095	8996.98	1.68216	9002.19	1.77902	9003.04	1.96735	9004.23	2.10651	8996.98	2.48879
9003.78	1.13615	9004.98	1.31095	8997.33	1.68231	9002.54	1.76818	9003.39	1.95458	9004.58	2.0954	8997.33	2.49077
9004.13	1.12473	9005.33	1.30171	8997.68	1.68221	9002.89	1.75599	9003.74	1.94112	9004.93	2.08618	8997.68	2.49121
9004.48	1.11376	9005.68	1.29206	8998.03	1.67854	9003.24	1.74349	9004.09	1.92845	9005.28	2.07837	8998.03	2.48315
9004.83	1.10274	9006.03	1.28644	8998.38	1.67442	9003.59	1.73176	9004.44	1.91634	9005.63	2.06827	8998.38	2.47965
9005.18	1.09143	9006.38	1.27823	8998.73	1.66578	9003.94	1.71975	9004.79	1.90366	9005.98	2.0612	8998.73	2.47218
9005.53	1.08148	9006.73	1.27213	8999.08	1.6549	9004.29	1.70791	9005.14	1.89292	9006.33	2.05473	8999.08	2.46465
9005.88	1.07188	9007.08	1.26376	8999.43	1.64507	9004.64	1.69395	9005.49	1.88386	9006.68	2.04955	8999.43	2.45648
9006.23	1.06423	9007.43	1.25624	8999.78	1.63713	9004.99	1.68158	9005.84	1.87609	9007.03	2.04304	8999.78	2.44739
9006.58	1.05768	9007.78	1.24998	9000.13	1.63047	9005.34	1.67197	9006.19	1.86878	9007.38	2.03523	9000.13	2.43876
9006.93	1.05226	9008.13	1.24361	9000.48	1.62494	9005.69	1.66406	9006.54	1.86188	9007.73	2.02696	9000.48	2.43131
9007.28	1.04824	9008.48	1.23657	9000.83	1.61791	9006.04	1.65829	9006.89	1.8559	9008.08	2.01875	9000.83	2.42255
9007.63	1.04401	9008.83	1.22998	9001.18	1.60947	9006.39	1.65141	9007.24	1.8508	9008.43	2.01099	9001.18	2.4165
9007.98	1.03774	9009.18	1.22237	9001.53	1.60117	9006.74	1.64539	9007.59	1.84567	9008.78	2.00523	9001.53	2.40936
9008.33	1.02924	9009.53	1.2139	9001.88	1.58988	9007.09	1.63978	9007.94	1.83968	9009.13	1.99912	9001.88	2.40044
9008.68	1.02017	9009.88	1.20526	9002.23	1.57822	9007.44	1.63501	9008.29	1.8321	9009.48	1.99431	9002.23	2.38957
9009.03	1.0115	9010.23	1.19755	9002.58	1.56649	9007.79	1.62926	9008.64	1.82383	9009.83	1.987	9002.58	2.37734
9009.38	1.00383	9010.58	1.19158	9002.93	1.55457	9008.14	1.62206	9008.99	1.81514	9010.18	1.98012	9002.93	2.36493
9009.73	0.99623	9010.93	1.1868	9003.28	1.54358	9008.49	1.61339	9009.34	1.80645	9010.53	1.97376	9003.28	2.35304
9010.08	0.98861	9011.28	1.18277	9003.63	1.53267	9008.84	1.60384	9009.69	1.79861	9010.88	1.9677	9003.63	2.34039
9010.43	0.98246	9011.63	1.17923	9003.98	1.51931	9009.19	1.59739	9010.04	1.79228	9011.23	1.96308	9003.98	2.3286
9010.78	0.97746	9011.98	1.17371	9004.33	1.50851	9009.54	1.59067	9010.39	1.78683	9011.58	1.95781	9004.33	2.31664
9011.13	0.97089	9012.33	1.17053	9004.68	1.49702	9009.89	1.58478	9010.74	1.78397	9011.93	1.95345	9004.68	2.30543
9011.48	0.96458	9012.68	1.16572	9005.03	1.48691	9010.24	1.57725	9011.09	1.77878	9012.28	1.9499	9005.03	2.2943
9011.83	0.95921	9013.03	1.1621	9005.38	1.47776	9010.59	1.56999	9011.44	1.77213	9012.63	1.94689	9005.38	2.28393
9012.18	0.95537	9013.38	1.1582	9005.73	1.46794	9010.94	1.56348	9011.79	1.76586	9012.98	1.94335	9005.73	2.27479
9012.53	0.95246	9013.73	1.15478	9006.08	1.45774	9011.29	1.55813	9012.14	1.76024	9013.33	1.93903	9006.08	2.26671
9012.88	0.9486	9014.08	1.15255	9006.43	1.45002	9011.64	1.55432	9012.49	1.7567	9013.68	1.93543	9006.43	2.25963
9013.23	0.94333	9014.43	1.15069	9006.78	1.44138	9011.99	1.551	9012.84	1.7553	9014.03	1.93336	9006.78	2.25093
9013.58	0.9397	9014.78	1.1476	9007.13	1.43816	9012.34	1.54723	9013.19	1.75131	9014.38	1.93033	9007.13	2.24459
9013.93	0.93596	9015.13	1.1424	9007.48	1.43181	9012.69	1.54238	9013.54	1.74891	9014.73	1.92779	9007.48	2.23817
9014.28	0.93408	9015.48	1.13756	9007.83	1.42665	9013.04	1.53812	9013.89	1.74554	9015.08	1.92275	9007.83	2.23299
9014.63	0.93189	9015.83	1.13335	9008.18	1.42061	9013.39	1.53473	9014.24	1.74272	9015.43	1.91934	9008.18	2.22748
9014.98	0.92879	9016.18	1.1304	9008.53	1.41341	9013.74	1.53173	9014.59	1.7399	9015.78	1.91653	9008.53	2.22119
9015.33	0.92549	9016.53	1.12693	9008.88	1.40612	9014.09	1.52916	9014.94	1.73608	9016.13	1.91381	9008.88	2.2146
9015.68	0.92203	9016.88	1.12296	9009.23	1.39824	9014.44	1.52678	9015.29	1.73177	9016.48	1.91106	9009.23	2.20758
9016.03	0.91786	9017.23	1.11935	9009.58	1.39024	9014.79	1.52372	9015.64	1.72806	9016.83	1.90748	9009.58	2.20003
9016.38	0.91318	9017.58	1.11602	9009.93	1.38372	9015.14	1.52058	9015.99	1.72494	9017.18	1.90235	9009.93	2.19278
9016.73	0.90986	9017.93	1.11423	9010.28	1.37734	9015.49	1.5169	9016.34	1.72165	9017.53	1.89911	9010.28	2.18564
9017.08	0.90548	9018.28	1.11205	9010.63	1.37052	9015.84	1.51349	9016.69	1.71977	9017.88	1.8951	9010.63	2.17951
9017.43	0.90445	9018.63	1.10777	9010.98	1.36405	9016.19	1.5103	9017.04	1.71649	9018.23	1.89352	9010.98	2.17377
9017.78	0.90178	9018.98	1.10384	9011.33	1.35777	9016.54	1.5062	9017.39	1.7124	9018.58	1.88975	9011.33	2.16858
9018.13	0.89854	9019.33	1.09938	9011.68	1.35206	9016.89	1.50225	9017.74	1.70704	9018.93	1.88668	9011.68	2.16358
9018.48	0.89439	9019.68	1.09572	9012.03	1.3481	9017.24	1.49863	9018.09	1.70227	9019.28	1.88396	9012.03	2.15869
9018.83	0.88926	9020.03	1.09325	9012.38	1.3457	9017.59	1.49448	9018.44	1.69931	9019.63	1.88155	9012.38	2.15651
9019.18	0.8843	9020.38	1.09073	9012.73	1.34267	9017.94	1.49187	9018.79	1.6978	9019.98	1.8804	9012.73	2.15286
9019.53	0.87973	9020.73	1.0891	9013.08	1.34093	9018.29	1.48878	9019.14	1.69804	9020.33	1.87737	9013.08	2.14994
9019.88	0.87819	9021.08	1.0888	9013.43	1.33687	9018.64	1.48635	9019.49	1.69595	9020.68	1.87592	9013.43	2.14481
9020.23	0.876	9021.43	1.08646	9013.78	1.33303	9018.99	1.4836	9019.84	1.69393	9021.03	1.87211	9013.78	2.14112
9020.58	0.87449	9021.78	1.08464	9014.13	1.32862	9019.34	1.48064	9020.19	1.69028	9021.38	1.87081	9014.13	2.13838
9020.93	0.87255	9022.13	1.08178	9014.48	1.32408	9019.69	1.47752	9020.54	1.68762	9021.73	1.86977	9014.48	2.13609
9021.28	0.87061	9022.48	1.08041	9014.83	1.3208	9020.04	1.47512	9020.89	1.68538	9022.08	1.86901	9014.83	2.1342
9021.63	0.86958	9022.83	1.08034	9015.18	1.31827	9020.39	1.47307	9021.24	1.6833	9022.43	1.86878	9015.18	2.1315
9021.98	0.86922	9023.18	1.07946	9015.53	1.31679	9020.74	1.46897	9021.59	1.68152	9022.78	1.86855	9015.53	2.12931
9022.33	0.86805	9023.53	1.07825	9015.88	1.31353	9021.09	1.46694	9021.94	1.679	9023.13	1.86781	9015.88	2.12461
9022.68	0.86715	9023.88	1.07573	9016.23	1.30985	9021.44	1.46518	9022.29	1.67718	9023.48	1.86704	9016.23	2.12115
9023.03	0.86553	9024.23	1.07538	9016.58	1.3058	9021.79	1.4661	9022.64	1.67503	9023.83	1.86349	9016.58	2.11636
9023.38	0.86409	9024.58	1.07583	9016.93	1.30234	9022.14	1.46531	9022.99	1.67436	9024.18	1.8623	9016.93	2.11302
9023.73	0.86282	9024.93	1.07649	9017.28	1.29901	9022.49	1.46464	9023.34	1.6733	9024.53	1.86103	9017.28	2.10991
9024.08	0.86134	9025.28	1.07619	9017.63	1.29546	9022.84	1.46335	9023.69	1.67288	9024.88	1.86025	9017.63	2.10658
9024.43	0.86025	9025.63	1.07546	9017.98	1.2921	9023.19	1.46106	9024.04	1.67299	9025.23	1.86	9017.98	2.10521
9024.78	0.86044	9025.98	1.07562	9018.33	1.28725	9023.54	1.45953	9024.39	1.67278	9025.58	1.86048	9018.33	2.10038
9025.13	0.86167	9026.33	1.07682	9018.68	1.28265	9023.89	1.45608	9024.74	1.67215	9025.93	1.86249	9018.68	2.09757
9025.48	0.86194	9026.68	1.07716	9019.03	1.27903	9024.24	1.45743	9025.09	1.67153	9026.28	1.86467	9019.03	2.09124
9025.83	0.86309	9027.03	1.0778	9019.38	1.27752	9024.59	1.45751	9025.44	1.66962	9026.63	1.8675	9019.38	2.08774
9026.18	0.86255	9027.38	1.07844	9019.73	1.27655	9024.94	1.45879	9025.79	1.67135	9026.98	1.86664	9019.73	2.08536
9026.53	0.8629	9027.73	1.07984	9020.08	1.27518	9025.29	1.4592	9026.14	1.67393	9027.33	1.86748	9020.08	2.08464
9026.88	0.86258	9028.08	1.08212	9020.43	1.27272	9025.64	1.46003	9026.49	1.676	9027.68	1.86763	9020.43	2.08496
9027.23	0.86142	9028.43	1.08273	9020.78	1.26951	9025.99	1.46076	9026.84	1.67745	9028.03	1.86815	9020.78	2.08403
9027.58	0.86082	9028.78	1.0821	9021.13	1.26776	9026.34	1.45943	9027.19	1.67797	9028.38	1.86968	9021.13	2.08202
9027.93	0.86169	9029.13	1.08313	9021.48	1.26405	9026.69	1.45847	9027.54	1.67774	9028.73	1.87119	9021.48	2.08152
9028.28	0.86272	9029.48	1.08547	9021.83	1.26161	9027.04	1.45953	9027.89	1.67884	9029.08	1.87327	9021.83	2.07844
9028.63	0.86562	9029.83	1.08871	9022.18	1.25973	9027.39	1.46089	9028.24	1.67844	9029.43	1.87648	9022.18	2.07731
9028.98	0.86716	9030.18	1.09382	9022.53	1.26001	9027.74	1.46296	9028.59	1.68015	9029.78	1.87872	9022.53	2.0764
9029.33	0.87025	9030.53	1.09681	9022.88	1.26037	9028.09	1.46217	9028.94	1.68092	9030.13	1.8803	9022.88	2.07643
9029.68	0.87286	9030.88	1.10108	9023.23	1.25941	9028.44	1.46162	9029.29	1.68234	9030.48	1.88247	9023.23	2.0766
9030.03	0.87634	9031.23	1.10482	9023.58	1.25757	9028.79	1.46281	9029.64	1.68349	9030.83	1.88465	9023.58	2.07526
9030.38	0.88019	9031.58	1.10858	9023.93	1.25595	9029.14	1.46499	9029.99	1.68537	9031.18	1.88762	9023.93	2.07325
9030.73	0.88371	9031.93	1.11313	9024.28	1.25486	9029.49	1.46805	9030.34	1.68902	9031.53	1.89189	9024.28	2.07506
9031.08	0.8882	9032.28	1.11655	9024.63	1.25456	9029.84	1.47098	9030.69	1.69261	9031.88	1.89593	9024.63	2.0748
9031.43	0.89082	9032.63	1.12345	9024.98	1.25229	9030.19	1.47409	9031.04	1.69615	9032.23	1.90123	9024.98	2.07525
9031.78	0.89329	9032.98	1.12691	9025.33	1.25214	9030.54	1.47846	9031.39	1.70016	9032.58	1.9061	9025.33	2.07304
9032.13	0.89675	9033.33	1.13143	9025.68	1.25238	9030.89	1.48357	9031.74	1.70446	9032.93	1.91223	9025.68	2.07156
9032.48	0.90129	9033.68	1.13498	9026.03	1.25353	9031.24	1.48741	9032.09	1.70889	9033.28	1.91772	9026.03	2.07078
9032.83	0.90689	9034.03	1.13935	9026.38	1.25524	9031.59	1.49121	9032.44	1.71365	9033.63	1.92318	9026.38	2.07133
9033.18	0.91258	9034.38	1.14542	9026.73	1.25574	9031.94	1.49535	9032.79	1.71825	9033.98	1.92879	9026.73	2.07501
9033.53	0.91799	9034.73	1.15198	9027.08	1.25739	9032.29	1.49858	9033.14	1.72356	9034.33	1.9342	9027.08	2.07728
9033.88	0.92406	9035.08	1.15777	9027.43	1.2589	9032.64	1.50364	9033.49	1.73049	9034.68	1.9392	9027.43	2.07922
9034.23	0.93159	9035.43	1.16455	9027.78	1.26131	9032.99	1.50754	9033.84	1.73534	9035.03	1.94397	9027.78	2.07693
9034.58	0.93701	9035.78	1.17176	9028.13	1.26192	9033.34	1.51192	9034.19	1.74217	9035.38	1.94955	9028.13	2.07657
9034.93	0.9406	9036.13	1.17802	9028.48	1.26268	9033.69	1.51675	9034.54	1.74867	9035.73	1.95592	9028.48	2.07768
9035.28	0.94374	9036.48	1.18361	9028.83	1.26336	9034.04	1.52228	9034.89	1.75514	9036.08	1.9631	9028.83	2.07982
9035.63	0.94913	9036.83	1.18868	9029.18	1.26463	9034.39	1.52848	9035.24	1.76078	9036.43	1.96828	9029.18	2.08273
9035.98	0.95639	9037.18	1.19358	9029.53	1.26701	9034.74	1.53477	9035.59	1.76552	9036.78	1.97288	9029.53	2.0859
9036.33	0.96417	9037.53	1.19786	9029.88	1.26834	9035.09	1.54062	9035.94	1.77039	9037.13	1.9771	9029.88	2.08843
9036.68	0.97077	9037.88	1.20121	9030.23	1.2707	9035.44	1.54644	9036.29	1.77608	9037.48	1.98028	9030.23	2.08986
9037.03	0.97436	9038.23	1.20483	9030.58	1.27336	9035.79	1.55334	9036.64	1.78137	9037.83	1.98455	9030.58	2.09147
9037.38	0.97906	9038.58	1.20929	9030.93	1.2759	9036.14	1.55687	9036.99	1.78642	9038.18	1.98925	9030.93	2.09386
9037.73	0.98336	9038.93	1.21538	9031.28	1.28055	9036.49	1.56093	9037.34	1.79053	9038.53	1.99349	9031.28	2.09799
9038.08	0.98916	9039.28	1.21802	9031.63	1.28591	9036.84	1.56424	9037.69	1.79499	9038.88	1.99957	9031.63	2.10267
9038.43	0.99457	9039.63	1.22207	9031.98	1.29181	9037.19	1.56909	9038.04	1.79888	9039.23	2.0029	9031.98	2.10773
9038.78	0.99851	9039.98	1.22473	9032.33	1.29772	9037.54	1.57456	9038.39	1.8033	9039.58	2.00539	9032.33	2.11286
9039.13	1.00191	9040.33	1.22733	9032.68	1.30197	9037.89	1.57956	9038.74	1.8088	9039.93	2.0078	9032.68	2.11708
9039.48	1.00531	9040.68	1.23058	9033.03	1.30759	9038.24	1.58543	9039.09	1.81479	9040.28	2.01009	9033.03	2.12252
9039.83	1.00798	9041.03	1.23116	9033.38	1.31138	9038.59	1.59	9039.44	1.82013	9040.63	2.01314	9033.38	2.12647
9040.18	1.01201	9041.38	1.23405	9033.73	1.31691	9038.94	1.59345	9039.79	1.82372	9040.98	2.01574	9033.73	2.13313
9040.53	1.01457	9041.73	1.2371	9034.08	1.32253	9039.29	1.59633	9040.14	1.82655	9041.33	2.01702	9034.08	2.13853
9040.88	1.01731	9042.08	1.24014	9034.43	1.3279	9039.64	1.59982	9040.49	1.82682	9041.68	2.01976	9034.43	2.14465
9041.23	1.01751	9042.43	1.2425	9034.78	1.33262	9039.99	1.60326	9040.84	1.82721	9042.03	2.022	9034.78	2.15022
9041.58	1.01864	9042.78	1.2439	9035.13	1.33715	9040.34	1.6067	9041.19	1.82795	9042.38	2.02315	9035.13	2.15468
9041.93	1.02041	9043.13	1.24449	9035.33	1.34013	9040.69	1.61058	9041.54	1.83003	9042.73	2.02387	9035.33	2.15746
9042.28	1.02253	9043.48	1.24459	9037	1.37082	9040.89	1.6131	9041.89	1.83332	9043.08	2.0248	9037	2.18138
9042.48	1.02451	9043.68	1.24455	9038.7	1.39156	9042.56	1.62061	9042.09	1.83516	9043.28	2.02544	9038.7	2.20227
9044.15	1.03449	9045.35	1.25229	9040.42	1.40733	9044.26	1.6247	9043.76	1.84319	9044.95	2.0306	9040.42	2.21956
9045.85	1.03633	9047.04	1.25116	9042.18	1.41875	9045.99	1.62893	9045.45	1.84562	9046.65	2.03479	9042.18	2.23108
9047.58	1.03932	9048.77	1.2521	9043.96	1.42303	9047.74	1.62806	9047.18	1.84827	9048.37	2.03495	9043.96	2.23766
9049.33	1.0384	9050.52	1.2561	9045.76	1.42851	9049.52	1.63205	9048.93	1.84793	9050.12	2.0361	9045.76	2.24346
9051.11	1.03987	9052.3	1.25471	9047.6	1.43258	9051.33	1.63126	9050.71	1.85153	9051.9	2.03691	9047.6	2.24385
9052.92	1.0417	9054.11	1.25888	9049.46	1.43064	9053.16	1.63298	9052.52	1.8509	9053.71	2.03876	9049.46	2.24331
9054.75	1.04157	9055.94	1.26166	9051.35	1.43101	9055.02	1.63572	9054.35	1.85254	9055.55	2.04075	9051.35	2.24483
9056.61	1.0464	9057.8	1.26045	9053.27	1.43275	9056.91	1.63725	9056.21	1.85909	9057.41	2.03943	9053.27	2.24651
9058.5	1.04414	9059.69	1.26398	9055.21	1.43596	9058.83	1.63789	9058.1	1.85781	9059.3	2.04017	9055.21	2.25202
9060.42	1.04653	9061.61	1.25867	9057.18	1.4377	9060.77	1.63734	9060.02	1.85608	9061.21	2.04638	9057.18	2.24752
9062.36	1.04596	9063.56	1.26131	9059.18	1.43698	9062.74	1.63879	9061.97	1.85732	9063.16	2.043	9059.18	2.25408
9064.33	1.04532	9065.53	1.25698	9061.21	1.43618	9064.74	1.63222	9063.94	1.85714	9065.13	2.04021	9061.21	2.25589
9066.33	1.04207	9067.53	1.24957	9063.26	1.43751	9066.77	1.63116	9065.94	1.85644	9067.13	2.03781	9063.26	2.25721
9068.36	1.03804	9069.55	1.24907	9065.34	1.43509	9068.82	1.6295	9067.96	1.84677	9069.16	2.03186	9065.34	2.24912
9070.41	1.02994	9071.61	1.2397	9067.45	1.43	9070.91	1.62114	9070.02	1.84286	9071.21	2.02849	9067.45	2.24758
9072.5	1.02424	9073.69	1.23632	9069.59	1.42573	9073.01	1.61668	9072.1	1.83826	9073.29	2.02043	9069.59	2.24605
9074.6	1.01497	9075.8	1.22845	9071.75	1.41965	9075.15	1.60997	9074.21	1.83156	9075.4	2.01486	9071.75	2.23323
9076.74	1.01023	9077.93	1.21928	9073.94	1.41136	9077.32	1.60252	9076.34	1.82292	9077.54	2.00551	9073.94	2.22481
9078.9	1.00234	9080.1	1.21457	9076.16	1.40671	9079.51	1.59788	9078.51	1.81685	9079.7	2.00401	9076.16	2.21831
9081.1	0.99757	9082.29	1.20541	9078.41	1.39823	9081.72	1.58942	9080.7	1.81007	9081.89	1.99355	9078.41	2.21441
9083.31	0.98899	9084.51	1.19793	9080.68	1.39104	9083.97	1.58328	9082.92	1.80538	9084.11	1.98648	9080.68	2.20752
9085.56	0.98279	9086.75	1.19589	9082.98	1.38376	9086.24	1.58055	9085.16	1.79596	9086.36	1.98451	9082.98	2.20036
9087.83	0.98301	9089.03	1.19051	9085.31	1.37818	9088.55	1.57466	9087.44	1.79182	9088.63	1.97984	9085.31	2.19303
9090.13	0.97523	9091.33	1.18979	9087.67	1.37053	9090.87	1.57572	9089.74	1.79211	9090.93	1.98169	9087.67	2.18566
9092.46	0.98029	9093.66	1.19433	9090.05	1.37138	9093.23	1.57367	9092.07	1.78931	9093.26	1.98234	9090.05	2.18799
9094.82	0.97886	9096.01	1.19578	9092.46	1.37053	9095.61	1.57711	9094.42	1.79255	9095.61	1.98159	9092.46	2.18576
9097.2	0.98462	9098.39	1.19828	9094.9	1.37119	9098.02	1.58224	9096.8	1.79778	9098	1.98607	9094.9	2.19099
9099.61	0.98602	9100.81	1.20422	9097.36	1.37299	9100.46	1.58627	9099.22	1.79971	9100.41	1.98795	9097.36	2.18978
9102.05	0.99267	9103.24	1.20705	9099.86	1.37801	9102.93	1.59065	9101.65	1.80401	9102.85	1.99311	9099.86	2.19599
9104.52	0.99668	9105.71	1.21077	9102.38	1.38467	9105.42	1.59594	9104.12	1.80874	9105.31	1.99825	9102.38	2.19997
9107.01	0.99991	9108.2	1.21734	9104.92	1.38741	9107.94	1.59961	9106.61	1.81434	9107.8	2.00124	9104.92	2.20569
9109.53	1.00239	9110.72	1.22032	9107.5	1.39134	9110.49	1.60102	9109.13	1.8151	9110.32	2.00479	9107.5	2.20945
9112.08	1.0023	9113.27	1.22157	9110.1	1.38986	9113.06	1.60108	9111.68	1.81764	9112.87	2.00817	9110.1	2.20997
9114.65	1.00222	9115.84	1.22039	9112.73	1.39331	9115.67	1.60493	9114.26	1.81787	9115.45	2.0092	9112.73	2.21231
9117.26	1.00986	9118.45	1.22386	9115.39	1.39291	9118.3	1.6069	9116.86	1.82269	9118.05	2.01014	9115.39	2.21665
9119.89	1.00778	9121.08	1.22288	9118.07	1.39857	9120.95	1.6054	9119.49	1.82242	9120.68	2.0109	9118.07	2.21782
9122.54	1.00685	9123.74	1.22832	9120.79	1.39525	9123.64	1.60558	9122.15	1.82534	9123.34	2.01127	9120.79	2.2191
9125.23	1.00811	9126.42	1.22994	9123.53	1.39516	9126.35	1.60909	9124.83	1.82694	9126.02	2.01313	9123.53	2.21957
9127.94	1.01179	9129.13	1.23446	9126.29	1.39884	9129.09	1.61315	9127.54	1.82868	9128.74	2.01865	9126.29	2.22154
9130.68	1.01885	9131.87	1.23672	9129.09	1.40093	9131.86	1.62152	9130.28	1.83051	9131.48	2.0201	9129.09	2.2262
9133.45	1.02214	9134.64	1.24581	9131.91	1.40503	9134.65	1.62564	9133.05	1.84097	9134.24	2.02658	9131.91	2.23437
9136.24	1.02862	9137.43	1.24899	9134.76	1.41398	9137.47	1.63008	9135.84	1.84599	9137.04	2.03288	9134.76	2.23844
9139.06	1.03514	9140.26	1.25506	9137.64	1.41698	9140.32	1.63299	9138.67	1.85215	9139.86	2.03783	9137.64	2.24364
9141.91	1.03841	9143.11	1.25585	9140.54	1.42019	9143.2	1.64292	9141.52	1.85649	9142.71	2.04548	9140.54	2.24834
9144.79	1.04178	9145.98	1.26115	9143.47	1.42478	9146.11	1.64502	9144.39	1.86135	9145.59	2.04698	9143.47	2.25323
9147.7	1.04514	9148.89	1.26191	9146.43	1.42919	9149.04	1.64289	9147.3	1.86334	9148.49	2.04649	9146.43	2.25541
9150.63	1.04721	9151.82	1.25974	9149.42	1.42727	9152	1.64352	9150.23	1.8645	9151.42	2.04449	9149.42	2.2584
9153.59	1.04338	9154.78	1.25731	9152.43	1.4263	9154.98	1.64098	9153.19	1.86238	9154.38	2.04307	9152.43	2.25347
9156.57	1.039	9157.77	1.25267	9155.48	1.42262	9158	1.63546	9156.18	1.85591	9157.37	2.03916	9155.48	2.25132
9159.59	1.03425	9160.78	1.25376	9158.54	1.41642	9161.04	1.62947	9159.19	1.85449	9160.38	2.03383	9158.54	2.24943
9162.63	1.03145	9163.82	1.24472	9161.64	1.41478	9164.11	1.62665	9162.23	1.8478	9163.42	2.0291	9161.64	2.24406
9165.7	1.0255	9166.89	1.24186	9164.76	1.40751	9167.2	1.62259	9165.3	1.84314	9166.49	2.02576	9164.76	2.23922
9168.79	1.02314	9169.99	1.23265	9167.92	1.40218	9170.33	1.61732	9168.4	1.84136	9169.59	2.02078	9167.92	2.23499
9171.92	1.01603	9173.11	1.23133	9171.09	1.39823	9173.48	1.61493	9171.52	1.83671	9172.71	2.01441	9171.09	2.23129
9175.07	1.01308	9176.26	1.22885	9174.3	1.39794	9176.66	1.61178	9174.67	1.83138	9175.86	2.01379	9174.3	2.22734
9178.25	1.0085	9179.44	1.22904	9177.53	1.39335	9179.86	1.61294	9177.85	1.82743	9179.04	2.00968	9177.53	2.22651
9181.45	1.01061	9182.65	1.2309	9180.8	1.39289	9183.1	1.61239	9181.06	1.83073	9182.25	2.01314	9180.8	2.22493
9184.69	1.01156	9185.88	1.2324	9184.08	1.39524	9186.36	1.61257	9184.29	1.83191	9185.48	2.01433	9184.08	2.22663
9187.95	1.01051	9189.14	1.22949	9187.4	1.39264	9189.65	1.61395	9187.55	1.83217	9188.74	2.01528	9187.4	2.227
9191.24	1.01601	9192.43	1.23357	9190.74	1.39739	9192.96	1.61322	9190.84	1.83398	9192.03	2.01789	9190.74	2.22873
9194.55	1.01568	9195.75	1.23548	9194.11	1.39886	9196.31	1.61769	9194.16	1.83679	9195.35	2.01678	9194.11	2.22984
9197.9	1.01813	9199.09	1.23761	9197.51	1.40068	9199.68	1.62105	9197.5	1.83885	9198.69	2.02114	9197.51	2.23343
9201.27	1.01839	9202.46	1.23808	9200.94	1.39992	9203.08	1.62257	9200.87	1.84046	9202.06	2.02308	9200.94	2.23475
9204.67	1.02042	9205.86	1.24316	9204.39	1.40269	9206.5	1.62529	9204.27	1.84119	9205.46	2.02571	9204.39	2.237
9208.09	1.02365	9209.28	1.24313	9207.87	1.40611	9209.95	1.628	9207.69	1.84325	9208.89	2.02719	9207.87	2.23918
9211.54	1.02552	9212.74	1.24524	9211.38	1.4073	9213.43	1.62685	9211.15	1.84469	9212.34	2.02936	9211.38	2.23976
9215.02	1.02523	9216.22	1.24367	9214.91	1.40381	9216.94	1.62771	9214.63	1.84618	9215.82	2.0288	9214.91	2.24042
9218.53	1.0262	9219.72	1.24646	9218.48	1.40469	9220.48	1.62628	9218.14	1.8471	9219.33	2.03042	9218.48	2.23988
9222.07	1.02659	9223.26	1.24758	9222.07	1.40437	9224.04	1.62595	9221.67	1.84623	9222.86	2.02975	9222.07	2.23891
9225.63	1.02654	9226.82	1.24508	9225.69	1.40404	9227.63	1.62507	9225.23	1.8443	9226.43	2.02578	9225.69	2.23924
9229.22	1.02197	9230.41	1.24366	9229.33	1.40217	9231.25	1.62458	9228.82	1.84322	9230.02	2.02826	9229.33	2.24455
9232.84	1.0218	9234.03	1.24395	9233	1.40474	9234.89	1.62554	9232.44	1.84656	9233.63	2.03027	9233	2.24136
9236.48	1.02365	9237.68	1.24565	9236.7	1.4029	9238.57	1.62985	9236.09	1.8446	9237.28	2.0305	9236.7	2.24435
9240.16	1.02716	9241.35	1.24976	9240.43	1.40532	9242.27	1.63147	9239.76	1.84691	9240.95	2.0293	9240.43	2.24716
9243.86	1.02713	9245.05	1.24873	9244.18	1.40482	9245.99	1.63066	9243.46	1.85098	9244.65	2.03048	9244.18	2.24385
9247.58	1.02916	9248.78	1.25257	9247.97	1.40266	9249.75	1.63279	9247.19	1.85108	9248.38	2.0357	9247.97	2.25085
9251.34	1.03147	9252.53	1.25499	9251.78	1.41112	9253.53	1.63631	9250.94	1.85444	9252.13	2.03854	9251.78	2.25087
9255.12	1.03537	9256.31	1.25723	9255.61	1.40704	9257.34	1.63674	9254.72	1.8564	9255.92	2.03879	9255.61	2.25349
9258.93	1.0363	9260.12	1.25655	9259.48	1.40954	9261.18	1.63732	9258.53	1.86035	9259.72	2.03626	9259.48	2.2532
9262.77	1.0327	9263.96	1.25532	9263.37	1.40612	9265.04	1.63848	9262.37	1.85915	9263.56	2.03851	9263.37	2.25499
9266.63	1.03609	9267.82	1.25632	9267.29	1.40695	9268.93	1.63549	9266.23	1.86173	9267.43	2.03843	9267.29	2.25276
9270.52	1.03576	9271.72	1.25709	9271.24	1.40596	9272.85	1.63883	9270.13	1.8612	9271.32	2.03977	9271.24	2.25297
9274.44	1.03739	9275.64	1.25886	9275.21	1.40532	9276.8	1.6377	9274.05	1.86258	9275.24	2.03807	9275.21	2.25185
9278.39	1.0343	9279.58	1.25704	9279.21	1.40092	9280.77	1.63686	9277.99	1.86106	9279.18	2.03868	9279.21	2.25195
9282.36	1.03455	9283.56	1.25801	9283.24	1.40099	9284.78	1.63403	9281.97	1.85904	9283.16	2.03798	9283.24	2.2513
9286.37	1.03651	9287.56	1.25278	9287.3	1.40122	9288.81	1.63334	9285.97	1.85781	9287.16	2.03629	9287.3	2.25317
9290.39	1.03141	9291.59	1.25343	9291.38	1.39994	9292.86	1.63378	9290	1.85966	9291.19	2.03543	9291.38	2.24872
9294.45	1.03413	9295.64	1.25296	9295.49	1.39881	9296.95	1.62769	9294.05	1.85843	9295.25	2.03129	9295.49	2.24811
9298.54	1.03217	9299.73	1.25305	9299.63	1.39565	9301.06	1.63186	9298.14	1.85642	9299.33	2.03448	9299.63	2.2494
9302.65	1.02834	9303.84	1.25121	9303.8	1.39303	9305.2	1.63053	9302.25	1.85464	9303.44	2.03182	9303.8	2.24947
9306.79	1.03108	9307.98	1.25069	9307.99	1.39463	9309.36	1.62838	9306.39	1.85759	9307.58	2.03085	9307.99	2.24939
9310.95	1.02856	9312.14	1.25055	9312.21	1.39248	9313.56	1.6281	9310.55	1.8584	9311.75	2.03343	9312.21	2.24875
9315.15	1.0295	9316.34	1.25325	9316.46	1.38982	9317.78	1.62956	9314.75	1.85816	9315.94	2.03227	9316.46	2.25298
9319.37	1.0323	9320.56	1.2575	9320.74	1.3942	9322.03	1.63065	9318.97	1.85816	9320.16	2.03877	9320.74	2.2523
9323.62	1.03102	9324.81	1.25336	9325.04	1.39208	9326.3	1.62758	9323.22	1.85702	9324.41	2.03538	9325.04	2.253
9327.89	1.0293	9329.08	1.25919	9329.37	1.39128	9330.6	1.6289	9327.49	1.85623	9328.69	2.03508	9329.37	2.25072
9332.19	1.03397	9333.39	1.25782	9333.73	1.39344	9334.94	1.62935	9331.8	1.8611	9332.99	2.03316	9333.73	2.25664
9336.53	1.03241	9337.72	1.25734	9338.12	1.3942	9339.29	1.62899	9336.13	1.86139	9337.32	2.03403	9338.12	2.25519
9340.88	1.03165	9342.08	1.26044	9342.53	1.39177	9343.68	1.63026	9340.49	1.86376	9341.68	2.03856	9342.53	2.26028
9345.27	1.03136	9346.46	1.25878	9346.97	1.39465	9348.09	1.63052	9344.87	1.86132	9346.06	2.03653	9346.97	2.26167
9349.68	1.03264	9350.87	1.26022	9351.44	1.39577	9352.53	1.63308	9349.29	1.8647	9350.48	2.03705	9351.44	2.26462
9354.12	1.03231	9355.32	1.26125	9355.93	1.39873	9357	1.62968	9353.73	1.86301	9354.92	2.03777	9355.93	2.25901
9358.59	1.03368	9359.78	1.2606	9360.46	1.39958	9361.5	1.63239	9358.19	1.86628	9359.39	2.03727	9360.46	2.25671
9363.09	1.03275	9364.28	1.26162	9365.01	1.39883	9366.02	1.63124	9362.69	1.86378	9363.88	2.03964	9365.01	2.2617
9367.61	1.03332	9368.8	1.26338	9369.58	1.39813	9370.57	1.62945	9367.21	1.86725	9368.4	2.03904	9369.58	2.25971
9372.16	1.03504	9373.35	1.26863	9374.19	1.41202	9375.15	1.63927	9371.76	1.86608	9372.95	2.04434	9374.19	2.26747
9376.74	1.04248	9377.93	1.2761	9378.82	1.41478	9379.75	1.63946	9376.34	1.87482	9377.53	2.04939	9378.82	2.27587
9381.34	1.04279	9382.54	1.27212	9383.48	1.4075	9384.39	1.6327	9380.95	1.87543	9382.14	2.04287	9383.48	2.26836
9385.98	1.03745	9387.17	1.26465	9388.17	1.40818	9389.05	1.6354	9385.58	1.87039	9386.77	2.04145	9388.17	2.26542
9390.64	1.03737	9391.83	1.267	9392.88	1.40913	9393.73	1.63326	9390.24	1.87164	9391.43	2.0419	9392.88	2.26388
9395.32	1.0352	9396.52	1.26519	9397.63	1.40905	9398.45	1.63001	9394.93	1.87074	9396.12	2.03934	9397.63	2.26571
9400.04	1.03402	9401.23	1.26256	9402.4	1.41315	9403.19	1.63163	9399.64	1.86997	9400.83	2.04322	9402.4	2.26522
9404.78	1.03562	9405.97	1.26803	9407.19	1.4128	9407.96	1.62901	9404.38	1.86947	9405.58	2.0431	9407.19	2.26612
9409.55	1.03783	9410.74	1.26289	9412.02	1.40962	9412.76	1.63156	9409.15	1.8725	9410.34	2.04336	9412.02	2.26752
9414.35	1.03599	9415.54	1.26484	9416.87	1.41426	9417.58	1.63	9413.95	1.87138	9415.14	2.04249	9416.87	2.26932
9419.17	1.03662	9420.36	1.26273	9421.75	1.41428	9422.43	1.63217	9418.77	1.87477	9419.97	2.04026	9421.75	2.27209
9424.02	1.04048	9425.22	1.26765	9426.66	1.41096	9427.31	1.62676	9423.63	1.87497	9424.82	2.04106	9426.66	2.26874
9428.9	1.03953	9430.1	1.26443	9431.59	1.41547	9432.22	1.63119	9428.51	1.87562	9429.7	2.04366	9431.59	2.27252
9433.81	1.03921	9435	1.2619	9436.55	1.41568	9437.16	1.63103	9433.41	1.87448	9434.61	2.03879	9436.55	2.27176
9438.74	1.03718	9439.94	1.26635	9441.54	1.41351	9442.12	1.63174	9438.35	1.87474	9439.54	2.04042	9441.54	2.26933
9443.71	1.03725	9444.9	1.2626	9446.56	1.40934	9447.11	1.6308	9443.31	1.877	9444.5	2.03902	9446.56	2.27086
9448.7	1.04258	9449.89	1.26584	9451.6	1.40745	9452.12	1.63023	9448.3	1.87411	9449.49	2.03609	9451.6	2.27029
9453.71	1.04066	9454.9	1.26343	9456.67	1.40656	9457.17	1.62826	9453.32	1.87394	9454.51	2.04044	9456.67	2.27116
9458.76	1.0393	9459.95	1.26503	9461.77	1.40767	9462.24	1.62904	9458.36	1.87696	9459.55	2.03759	9461.77	2.27385
9463.83	1.04133	9465.02	1.26746	9466.9	1.40784	9467.34	1.6297	9463.43	1.87467	9464.62	2.04053	9466.9	2.27606
9468.93	1.0378	9470.12	1.26667	9472.05	1.40867	9472.46	1.62945	9468.53	1.87584	9469.72	2.03664	9472.05	2.27723
9474.05	1.03853	9475.25	1.26838	9477.24	1.40776	9477.62	1.63209	9473.66	1.87741	9474.85	2.04189	9477.24	2.27722
9479.21	1.03781	9480.4	1.27122	9482.44	1.41151	9482.8	1.63154	9478.81	1.87854	9480	2.03881	9482.44	2.27705
9484.39	1.04434	9485.58	1.26863	9487.68	1.41303	9488.01	1.62827	9483.99	1.87892	9485.18	2.04023	9487.68	2.27897
9489.6	1.03735	9490.79	1.27246	9492.94	1.41034	9493.24	1.62786	9489.2	1.88357	9490.39	2.04184	9492.94	2.28244
9494.83	1.03794	9496.03	1.27328	9498.23	1.40826	9498.51	1.62811	9494.44	1.88139	9495.63	2.04499	9498.23	2.28316
9500.1	1.0397	9501.29	1.27512	9503.55	1.41328	9503.8	1.6267	9499.7	1.88479	9500.89	2.04513	9503.55	2.28247
9505.39	1.04087	9506.58	1.27154	9508.9	1.41305	9509.12	1.62822	9504.99	1.8851	9506.18	2.04292	9508.9	2.28598
9510.71	1.04279	9511.9	1.27491	9514.27	1.41507	9514.46	1.62545	9510.31	1.88591	9511.5	2.0456	9514.27	2.28436
9516.05	1.04076	9517.24	1.27535	9519.67	1.41749	9519.84	1.63028	9515.65	1.89178	9516.85	2.04731	9519.67	2.28453
9521.43	1.04039	9522.62	1.27646	9525.1	1.41848	9525.24	1.62819	9521.03	1.89129	9522.22	2.04882	9525.1	2.28476
9526.83	1.04262	9528.02	1.27829	9530.56	1.41999	9530.66	1.62732	9526.43	1.89339	9527.62	2.04409	9530.56	2.28786
9532.25	1.04209	9533.45	1.27609	9536.04	1.41888	9536.12	1.62346	9531.86	1.89459	9533.05	2.04288	9536.04	2.28569
9537.71	1.04164	9538.9	1.27935	9541.55	1.42196	9541.6	1.62648	9537.31	1.89203	9538.5	2.04445	9541.55	2.28309
9543.19	1.04705	9544.39	1.27894	9547.09	1.41787	9547.11	1.62452	9542.8	1.8949	9543.99	2.04478	9547.09	2.28504
9548.7	1.04725	9549.9	1.28045	9552.65	1.41958	9552.65	1.62797	9548.31	1.89583	9549.5	2.04778	9552.65	2.28749
9554.24	1.05115	9555.43	1.27934	9558.25	1.42245	9558.22	1.63095	9553.84	1.89775	9555.04	2.04477	9558.25	2.28513
9559.81	1.04896	9561	1.28001	9563.87	1.4217	9563.81	1.62906	9559.41	1.90045	9560.6	2.04671	9563.87	2.28916
9565.4	1.04968	9566.59	1.28504	9569.51	1.4177	9569.43	1.62944	9565	1.90152	9566.19	2.04595	9569.51	2.29236
9571.02	1.05312	9572.21	1.28223	9575.19	1.42487	9575.08	1.63044	9570.62	1.90351	9571.81	2.04909	9575.19	2.29513
9576.67	1.05281	9577.86	1.28001	9580.89	1.42614	9580.75	1.63012	9576.27	1.90272	9577.46	2.04809	9580.89	2.29379
9582.34	1.05377	9583.53	1.28231	9586.62	1.42375	9586.45	1.63064	9581.94	1.9027	9583.14	2.04889	9586.62	2.29481
9588.04	1.05629	9589.24	1.2832	9592.38	1.428	9592.18	1.63175	9587.65	1.9065	9588.84	2.0491	9592.38	2.29525
9593.77	1.05254	9594.97	1.28226	9598.16	1.43019	9597.94	1.63193	9593.38	1.90679	9594.57	2.04941	9598.16	2.29753
9599.53	1.05585	9600.72	1.28449	9603.98	1.43121	9603.73	1.63004	9599.13	1.90798	9600.33	2.04869	9603.98	2.29865
9605.32	1.06125	9606.51	1.29062	9609.82	1.43371	9609.54	1.6315	9604.92	1.91395	9606.11	2.05621	9609.82	2.30336
9611.13	1.05925	9612.32	1.28662	9615.68	1.43184	9615.38	1.63266	9610.73	1.91326	9611.92	2.0537	9615.68	2.30141
9616.97	1.06224	9618.16	1.28606	9621.58	1.4322	9621.25	1.63262	9616.57	1.91162	9617.76	2.05336	9621.58	2.29592
9622.84	1.06017	9624.03	1.28761	9627.5	1.43608	9627.14	1.62998	9622.44	1.91403	9623.63	2.05453	9627.5	2.29833
9628.73	1.05869	9629.92	1.28519	9633.45	1.43293	9633.06	1.63624	9628.33	1.91433	9629.52	2.05695	9633.45	2.29834
9634.65	1.05805	9635.84	1.28629	9639.42	1.43699	9639.01	1.63544	9634.25	1.91421	9635.45	2.05743	9639.42	2.29928
9640.6	1.0616	9641.79	1.28463	9645.43	1.43653	9644.99	1.63752	9640.2	1.91666	9641.4	2.05079	9645.43	2.30071
9646.58	1.05803	9647.77	1.28402	9651.46	1.43791	9650.99	1.63694	9646.18	1.91421	9647.37	2.05687	9651.46	2.29995
9652.58	1.05791	9653.77	1.28404	9657.52	1.43956	9657.02	1.63503	9652.18	1.91418	9653.38	2.05752	9657.52	2.2981
9658.61	1.05763	9659.81	1.28227	9663.61	1.43795	9663.08	1.63957	9658.22	1.91987	9659.41	2.05273	9663.61	2.30048
9664.67	1.05872	9665.86	1.28573	9669.72	1.43722	9669.17	1.63775	9664.28	1.91783	9665.47	2.05698	9669.72	2.30232
9670.76	1.06106	9671.95	1.28897	9675.86	1.43814	9675.28	1.63673	9670.36	1.91845	9671.55	2.05207	9675.86	2.30768
9676.87	1.06148	9678.07	1.29017	9682.03	1.4396	9681.42	1.63836	9676.48	1.91908	9677.67	2.05468	9682.03	2.31024
9683.01	1.06048	9684.21	1.29811	9688.23	1.44309	9687.59	1.63975	9682.62	1.92291	9683.81	2.05741	9688.23	2.311
9689.18	1.0602	9690.38	1.29292	9694.45	1.44317	9693.79	1.63626	9688.79	1.9218	9689.98	2.05509	9694.45	2.31242
9695.38	1.06302	9696.57	1.2955	9700.7	1.44581	9700.01	1.63693	9694.98	1.92508	9696.17	2.05893	9700.7	2.31462
9701.6	1.06378	9702.8	1.29845	9706.98	1.44777	9706.26	1.6339	9701.21	1.92478	9702.4	2.06138	9706.98	2.31288
9707.85	1.06385	9709.05	1.29791	9713.29	1.44861	9712.54	1.6396	9707.46	1.92451	9708.65	2.06134	9713.29	2.31583
9714.13	1.06733	9715.33	1.29948	9719.62	1.44441	9718.85	1.63953	9713.74	1.92302	9714.93	2.05994	9719.62	2.31813
9720.44	1.06801	9721.63	1.30081	9725.98	1.4474	9725.18	1.63549	9720.04	1.92422	9721.23	2.06538	9725.98	2.31768
9726.77	1.06589	9727.96	1.30611	9732.37	1.44715	9731.54	1.641	9726.37	1.93012	9727.57	2.06592	9732.37	2.32366
9733.13	1.06685	9734.33	1.30722	9738.78	1.44676	9737.93	1.64371	9732.74	1.92779	9733.93	2.06432	9738.78	2.32135
9739.52	1.06642	9740.71	1.30585	9745.23	1.44914	9744.35	1.64962	9739.12	1.92882	9740.32	2.06548	9745.23	2.32177
9745.94	1.07047	9747.13	1.30711	9751.7	1.44744	9750.79	1.65157	9745.54	1.92444	9746.73	2.0668	9751.7	2.3191
9752.38	1.07159	9753.57	1.31206	9758.2	1.4487	9757.26	1.65658	9751.98	1.92644	9753.17	2.07219	9758.2	2.32461
9758.85	1.07596	9760.04	1.31444	9764.72	1.45063	9763.76	1.65794	9758.45	1.92693	9759.65	2.07003	9764.72	2.32631
9765.35	1.07561	9766.54	1.32019	9771.27	1.45009	9770.28	1.65553	9764.95	1.93056	9766.14	2.06925	9771.27	2.32491
9771.87	1.07698	9773.07	1.32038	9777.85	1.4486	9776.84	1.66416	9771.48	1.92842	9772.67	2.07321	9777.85	2.32593
9778.43	1.07745	9779.62	1.32263	9784.46	1.4472	9783.42	1.66476	9778.03	1.92899	9779.22	2.07371	9784.46	2.32878
9785.01	1.08465	9786.2	1.32323	9791.1	1.45187	9790.03	1.66716	9784.61	1.9281	9785.8	2.0749	9791.1	2.32733
9791.61	1.0871	9792.81	1.33066	9797.76	1.45242	9796.66	1.66588	9791.22	1.93039	9792.41	2.07832	9797.76	2.32881
9798.25	1.08556	9799.44	1.32477	9804.45	1.45375	9803.32	1.67228	9797.85	1.93178	9799.04	2.07787	9804.45	2.3349
9804.91	1.08476	9806.1	1.32942	9811.17	1.44811	9810.01	1.67054	9804.52	1.92781	9805.71	2.07876	9811.17	2.33034
9811.6	1.08625	9812.79	1.32982	9817.91	1.45302	9816.73	1.67725	9811.21	1.9284	9812.4	2.0808	9817.91	2.331
9818.32	1.08514	9819.51	1.33116	9824.68	1.44859	9823.48	1.67541	9817.92	1.92702	9819.11	2.08023	9824.68	2.33124
9825.07	1.08737	9826.26	1.33122	9831.48	1.44989	9830.25	1.6763	9824.67	1.92839	9825.86	2.08773	9831.48	2.33442
9831.84	1.09209	9833.03	1.33318	9838.31	1.4494	9837.05	1.67783	9831.44	1.93154	9832.63	2.0821	9838.31	2.33425
9838.64	1.08722	9839.83	1.33267	9845.17	1.44695	9843.87	1.68328	9838.24	1.93168	9839.43	2.08614	9845.17	2.33751
9845.46	1.09316	9846.66	1.3273	9852.05	1.44565	9850.73	1.68205	9845.07	1.9377	9846.26	2.08311	9852.05	2.33752
9852.32	1.08976	9853.51	1.32973	9858.96	1.4494	9857.61	1.68422	9851.92	1.93669	9853.11	2.07994	9858.96	2.3385
9859.2	1.09246	9860.39	1.33252	9865.89	1.44602	9864.52	1.68504	9858.8	1.93517	9860	2.08217	9865.89	2.34098
9866.11	1.08915	9867.3	1.33867	9872.86	1.44838	9871.46	1.68696	9865.71	1.93057	9866.91	2.08824	9872.86	2.34331
9873.05	1.08987	9874.24	1.33967	9879.85	1.44587	9878.42	1.68773	9872.65	1.9323	9873.84	2.09221	9879.85	2.34903
9880.01	1.09724	9881.2	1.34682	9886.87	1.44782	9885.41	1.68512	9879.61	1.93146	9880.81	2.09211	9886.87	2.35117
9887	1.10025	9888.2	1.34329	9893.92	1.44485	9892.43	1.68705	9886.61	1.92746	9887.8	2.09593	9893.92	2.34894
9894.02	1.10014	9895.21	1.34643	9900.99	1.44369	9899.48	1.69192	9893.62	1.93096	9894.82	2.10159	9900.99	2.34986
9901.07	1.0998	9902.26	1.34501	9908.09	1.44491	9906.55	1.69245	9900.67	1.9221	9901.86	2.1074	9908.09	2.34986
9908.14	1.09897	9909.34	1.34821	9915.22	1.45105	9913.66	1.69943	9907.75	1.92222	9908.94	2.1065	9915.22	2.35244
9915.24	1.10461	9916.44	1.34749	9922.38	1.45061	9920.78	1.70256	9914.85	1.9256	9916.04	2.10894	9922.38	2.36045
9922.37	1.10675	9923.57	1.35034	9929.56	1.45214	9927.94	1.70243	9921.98	1.92635	9923.17	2.11384	9929.56	2.35761
9929.53	1.1067	9930.72	1.34752	9936.77	1.45273	9935.12	1.69962	9929.13	1.92535	9930.32	2.11675	9936.77	2.35713
9936.71	1.10534	9937.91	1.35379	9944.01	1.45022	9942.34	1.70305	9936.32	1.9269	9937.51	2.11244	9944.01	2.35985
9943.92	1.10898	9945.12	1.35234	9951.28	1.4496	9949.57	1.70373	9943.53	1.92539	9944.72	2.11351	9951.28	2.35951
9951.16	1.11319	9952.36	1.35872	9958.57	1.44741	9956.84	1.70553	9950.77	1.93073	9951.96	2.11163	9958.57	2.36299
9958.43	1.11714	9959.62	1.35811	9965.89	1.45362	9964.13	1.70572	9958.03	1.93676	9959.22	2.1112	9965.89	2.36425
9965.72	1.11697	9966.92	1.35988	9973.24	1.45286	9971.45	1.7026	9965.33	1.94667	9966.52	2.11068	9973.24	2.365
9973.04	1.11293	9974.24	1.36937	9980.61	1.45206	9978.8	1.70457	9972.65	1.95179	9973.84	2.1167	9980.61	2.37173
9980.39	1.11723	9981.58	1.36742	9988.02	1.45383	9986.18	1.7096	9980	1.95835	9981.19	2.11862	9988.02	2.37704
9987.77	1.11909	9988.96	1.37111	9995.45	1.45663	9993.58	1.71183	9987.37	1.96069	9988.56	2.11472	9995.45	2.38369
9995.17	1.12391	9996.36	1.37056	10002.9	1.46213	10001	1.706	9994.77	1.96786	9995.97	2.11039	10002.9	2.37781
10002.6	1.12048	10003.1	1.36931	10003.1	1.46216	10003.1	1.70802	10002.2	1.97105	10003.1	2.11132	10003.1	2.37699
10003.1	1.11916							10003.1	1.97233

## Sheet: Figure 3b
Interatomic distance (Å)	FT [k2*x(k)] (Å-3)
	OCP	(-0.2V)	(-0.4V)	(-0.6V)	(-0.8V)	(-1.0V)	(-1.2V)
0	0.27499	0.49354	0.71274	1.00437	1.23895	1.52028	1.72674
0.03068	0.26982	0.49009	0.71159	1.00015	1.23624	1.51518	1.72517
0.06136	0.25479	0.48013	0.70853	0.98799	1.22848	1.50032	1.72075
0.09204	0.23145	0.46487	0.70466	0.96941	1.21686	1.47712	1.71429
0.12272	0.2027	0.44648	0.70162	0.94717	1.20339	1.44822	1.70708
0.1534	0.17347	0.42827	0.70122	0.92567	1.19086	1.41817	1.70076
0.18408	0.15159	0.41467	0.70488	0.91101	1.18251	1.39446	1.69702
0.21476	0.14653	0.41024	0.71301	0.90917	1.18108	1.38696	1.69715
0.24544	0.16199	0.41724	0.72482	0.92188	1.1875	1.40069	1.70158
0.27612	0.19177	0.43394	0.7386	0.94509	1.20039	1.42986	1.70971
0.3068	0.22677	0.45607	0.75221	0.97252	1.21685	1.46503	1.72019
0.33748	0.26015	0.47918	0.76358	0.99882	1.23376	1.49918	1.73133
0.36816	0.28746	0.4998	0.771	1.02015	1.2485	1.52779	1.74156
0.39884	0.30582	0.51548	0.77332	1.034	1.25925	1.54799	1.74973
0.42951	0.31354	0.52471	0.77014	1.03892	1.26507	1.558	1.7552
0.46019	0.30995	0.52684	0.76206	1.03456	1.26592	1.55706	1.75802
0.49087	0.29552	0.52216	0.75093	1.02175	1.26276	1.5454	1.75893
0.52155	0.27215	0.51197	0.74027	1.00291	1.25758	1.5245	1.75941
0.55223	0.24383	0.49888	0.73528	0.98262	1.25345	1.49764	1.76155
0.58291	0.21778	0.48702	0.74174	0.96819	1.25405	1.47084	1.76771
0.61359	0.20512	0.48182	0.76343	0.96851	1.26268	1.45381	1.77988
0.64427	0.21657	0.48849	0.80005	0.98919	1.28099	1.45767	1.79909
0.67495	0.25349	0.50953	0.84811	1.0285	1.3083	1.48679	1.82506
0.70563	0.30796	0.54348	0.90304	1.07991	1.34217	1.53541	1.85643
0.73631	0.37079	0.58644	0.96047	1.1366	1.37944	1.5945	1.89123
0.76699	0.43507	0.63411	1.01662	1.19305	1.41705	1.6567	1.92734
0.79767	0.49597	0.6828	1.06829	1.2451	1.45246	1.71676	1.96282
0.82835	0.55012	0.72972	1.11286	1.28968	1.48388	1.77098	1.99611
0.85903	0.59533	0.77293	1.1483	1.32471	1.51034	1.8168	2.02616
0.88971	0.63052	0.81136	1.17322	1.34912	1.53187	1.85269	2.05251
0.92039	0.65579	0.8448	1.18696	1.36301	1.54954	1.87819	2.07541
0.95107	0.67254	0.87392	1.18977	1.36783	1.56556	1.89396	2.09581
0.98175	0.68352	0.90024	1.18299	1.36655	1.58314	1.902	2.11541
1.01243	0.69286	0.92606	1.16923	1.36387	1.60612	1.90568	2.13651
1.04311	0.70569	0.95415	1.1526	1.36597	1.63827	1.90967	2.16173
1.07379	0.7274	0.98737	1.1387	1.3796	1.68241	1.91953	2.1936
1.10447	0.76241	1.02813	1.13418	1.41041	1.73965	1.94066	2.23407
1.13515	0.81299	1.07785	1.14544	1.46111	1.80924	1.977	2.28405
1.16583	0.87873	1.13667	1.1767	1.53075	1.88887	2.02986	2.34327
1.1965	0.95684	1.20346	1.22859	1.61547	1.9752	2.09774	2.41032
1.22718	1.04299	1.27602	1.29818	1.70988	2.0644	2.177	2.48295
1.25786	1.13221	1.35144	1.38037	1.80825	2.15253	2.26288	2.55834
1.28854	1.21953	1.42644	1.46932	1.9051	2.23579	2.35033	2.63345
1.31922	1.30028	1.49769	1.55938	1.99551	2.31069	2.43453	2.70516
1.3499	1.3704	1.56197	1.64548	2.07521	2.37414	2.51115	2.77052
1.38058	1.42645	1.61635	1.72322	2.14065	2.42351	2.57649	2.82681
1.41126	1.46574	1.65829	1.78897	2.18899	2.45674	2.62751	2.87163
1.44194	1.48631	1.68575	1.83976	2.21816	2.47232	2.66186	2.90299
1.47262	1.48698	1.69717	1.87334	2.22682	2.46935	2.67793	2.91932
1.5033	1.46734	1.69156	1.88816	2.21436	2.44753	2.67483	2.91954
1.53398	1.4277	1.6685	1.88332	2.18093	2.40717	2.65234	2.90305
1.56466	1.36905	1.62812	1.85864	2.12736	2.34916	2.61092	2.86976
1.59534	1.29305	1.5711	1.81452	2.05512	2.27491	2.55165	2.82004
1.62602	1.20188	1.49862	1.75201	1.96627	2.18631	2.47616	2.75477
1.6567	1.09819	1.41232	1.67271	1.86334	2.08569	2.38656	2.67524
1.68738	0.985	1.31422	1.57867	1.74927	1.97569	2.28536	2.58315
1.71806	0.86561	1.20667	1.47239	1.62731	1.85921	2.17534	2.4805
1.74874	0.74347	1.09227	1.35669	1.50091	1.73934	2.05948	2.3696
1.77942	0.62215	0.97379	1.23462	1.37364	1.61927	1.94087	2.25293
1.8101	0.50529	0.85407	1.10936	1.24915	1.5023	1.82257	2.13312
1.84078	0.39669	0.73598	0.98419	1.13125	1.39188	1.70758	2.01281
1.87146	0.30064	0.62242	0.86243	1.02429	1.29197	1.5988	1.89464
1.90214	0.22266	0.51644	0.74757	0.93469	1.20794	1.49918	1.78114
1.93282	0.17028	0.42204	0.64439	0.87531	1.14885	1.41235	1.67477
1.9635	0.14969	0.3482	0.56831	0.86453	1.12663	1.34589	1.5785
1.99418	0.15505	0.32439	0.57903	0.89033	1.13808	1.32131	1.525
2.02485	0.17076	0.35779	0.63708	0.92243	1.16186	1.34432	1.59023
2.05553	0.18552	0.4009	0.68975	0.94744	1.18319	1.37795	1.65175
2.08621	0.1948	0.43665	0.72962	0.96186	1.19668	1.40626	1.70067
2.11689	0.19817	0.4619	0.75556	0.96574	1.20129	1.42665	1.73644
2.14757	0.19743	0.47668	0.76808	0.96093	1.19814	1.43992	1.75941
2.17825	0.19585	0.4822	0.76856	0.95068	1.18983	1.44818	1.77046
2.20893	0.19733	0.48054	0.75923	0.93964	1.18033	1.4542	1.77103
2.23961	0.20519	0.47447	0.74323	0.93349	1.17466	1.46087	1.76305
2.27029	0.22082	0.46737	0.72477	0.93732	1.17761	1.47049	1.74905
2.30097	0.2432	0.4628	0.70914	0.953	1.1914	1.48422	1.73212
2.33165	0.2698	0.46372	0.70194	0.97832	1.21462	1.50178	1.71591
2.36233	0.2976	0.4715	0.70684	1.00898	1.2436	1.52178	1.70421
2.39301	0.32387	0.48541	0.72346	1.04072	1.27443	1.54225	1.69998
2.42369	0.34634	0.50315	0.74788	1.0701	1.30381	1.56117	1.70411
2.45437	0.3633	0.52187	0.7752	1.09458	1.32922	1.57672	1.71495
2.48505	0.37358	0.53888	0.80115	1.11236	1.34882	1.58741	1.72929
2.51573	0.37647	0.55197	0.82255	1.12229	1.36134	1.59219	1.74369
2.54641	0.3717	0.5595	0.83716	1.12375	1.36601	1.59038	1.7553
2.57709	0.35943	0.56039	0.84357	1.11666	1.36253	1.58173	1.76203
2.60777	0.34025	0.55411	0.84105	1.10137	1.35107	1.56638	1.76253
2.63845	0.31513	0.54061	0.82949	1.07875	1.33224	1.54488	1.75613
2.66913	0.28555	0.52044	0.80941	1.05014	1.30716	1.51823	1.7428
2.69981	0.25359	0.49475	0.78203	1.01751	1.27756	1.48802	1.72315
2.73049	0.22217	0.46558	0.74941	0.98368	1.24601	1.45664	1.69862
2.76117	0.19544	0.43636	0.71495	0.95274	1.21628	1.42779	1.67184
2.79184	0.17871	0.41264	0.68416	0.93035	1.1937	1.40697	1.6474
2.82252	0.17675	0.40207	0.66533	0.92262	1.18439	1.40058	1.63268
2.8532	0.19046	0.41057	0.6668	0.93235	1.19214	1.41169	1.63553
2.88388	0.21619	0.4367	0.68961	0.95645	1.21527	1.43713	1.65722
2.91456	0.24886	0.47395	0.72682	0.98899	1.2485	1.47094	1.69172
2.94524	0.28432	0.5162	0.77059	1.02486	1.28652	1.50821	1.73231
2.97592	0.31973	0.55927	0.81547	1.0606	1.32546	1.54572	1.77436
3.0066	0.35321	0.60041	0.85798	1.09402	1.36267	1.58139	1.8149
3.03728	0.38353	0.63773	0.89586	1.12372	1.39638	1.61385	1.85193
3.06796	0.40983	0.66991	0.92759	1.14887	1.4254	1.64219	1.88406
3.09864	0.43159	0.69604	0.9522	1.16899	1.44895	1.66578	1.91031
3.12932	0.44844	0.71551	0.96912	1.18388	1.46655	1.68424	1.93007
3.16	0.46021	0.72799	0.97818	1.19355	1.47801	1.69738	1.94302
3.19068	0.46683	0.73341	0.97948	1.19817	1.48333	1.70514	1.94912
3.22136	0.46837	0.73191	0.97343	1.19802	1.48269	1.7076	1.94857
3.25204	0.46497	0.72381	0.96066	1.19347	1.47641	1.70496	1.94177
3.28272	0.45685	0.70963	0.94201	1.18493	1.46497	1.69749	1.92933
3.3134	0.44432	0.68999	0.91847	1.17287	1.44891	1.68554	1.91201
3.34408	0.42773	0.66566	0.89116	1.15773	1.42884	1.66955	1.89066
3.37476	0.40751	0.63747	0.8613	1.13998	1.40543	1.64997	1.86623
3.40544	0.38412	0.60631	0.83012	1.12005	1.37936	1.62733	1.83973
3.43612	0.35807	0.57311	0.79888	1.09836	1.35133	1.60215	1.81213
3.4668	0.32988	0.53879	0.76879	1.07529	1.32199	1.57498	1.78442
3.49748	0.30013	0.50429	0.74095	1.05121	1.29199	1.54637	1.7575
3.52816	0.26938	0.4705	0.71631	1.02645	1.26192	1.51689	1.73215
3.55884	0.2382	0.43831	0.69553	1.00132	1.23232	1.48706	1.70902
3.58952	0.20717	0.4086	0.67887	0.97612	1.20368	1.4574	1.68854
3.62019	0.17686	0.38222	0.66615	0.95111	1.17643	1.42841	1.6709
3.65087	0.14784	0.36006	0.6567	0.92656	1.15093	1.40057	1.656
3.68155	0.12074	0.34291	0.64956	0.90273	1.12751	1.37435	1.64347
3.71223	0.09623	0.33123	0.64369	0.87987	1.10643	1.3502	1.63275
3.74291	0.07521	0.32474	0.63816	0.85823	1.08794	1.32868	1.62315
3.77359	0.05891	0.32218	0.63222	0.83809	1.07227	1.31046	1.61401
3.80427	0.04881	0.32179	0.62543	0.81981	1.05962	1.29652	1.60475
3.83495	0.04557	0.32193	0.61754	0.80385	1.05009	1.28804	1.59493
3.86563	0.04753	0.32149	0.60852	0.79097	1.04358	1.28539	1.58429
3.89631	0.0517	0.31981	0.5985	0.78232	1.03965	1.28689	1.57269
3.92699	0.05577	0.31659	0.58776	0.77894	1.03749	1.2899	1.56017
3.95767	0.0585	0.31181	0.5767	0.7801	1.03622	1.29253	1.54688
3.98835	0.0593	0.30557	0.5659	0.78344	1.03506	1.29384	1.53312
4.01903	0.05794	0.29813	0.55612	0.78692	1.03349	1.29343	1.51955
4.04971	0.05442	0.28988	0.54841	0.78944	1.03121	1.29124	1.5092
4.08039	0.04885	0.28137	0.54388	0.79051	1.02805	1.28739	1.514
4.11107	0.04146	0.27365	0.54314	0.78991	1.02397	1.28222	1.52576
4.14175	0.03252	0.26875	0.54561	0.78764	1.01896	1.27644	1.53732
4.17243	0.0224	0.26925	0.5499	0.7838	1.0131	1.27152	1.54753
4.20311	0.0116	0.27448	0.55457	0.77864	1.00658	1.27018	1.55584
4.23379	0.00349	0.28157	0.55856	0.77269	1.00272	1.27432	1.56186
4.26447	0.01251	0.28877	0.56114	0.76715	1.00975	1.28241	1.56531
4.29515	0.0235	0.29527	0.56183	0.76494	1.01824	1.29225	1.56599
4.32583	0.03391	0.30064	0.56034	0.76879	1.0272	1.30258	1.5638
4.35651	0.04329	0.30465	0.55648	0.77675	1.03643	1.31265	1.55876
4.38719	0.05132	0.30718	0.55022	0.7863	1.04576	1.32194	1.55103
4.41786	0.0578	0.3082	0.5416	0.79627	1.05501	1.33006	1.54094
4.44854	0.06261	0.30781	0.53079	0.80607	1.06402	1.33671	1.52925
4.47922	0.06573	0.30622	0.51814	0.8153	1.07258	1.34167	1.5182
4.5099	0.06731	0.30377	0.50521	0.82367	1.0805	1.3448	1.51644
4.54058	0.06761	0.30096	0.51327	0.83098	1.0876	1.34604	1.52805
4.57126	0.06707	0.29843	0.52943	0.83708	1.09367	1.34544	1.54385
4.60194	0.06624	0.29693	0.54613	0.8419	1.09855	1.34314	1.56028
4.63262	0.06579	0.29708	0.56262	0.84544	1.10207	1.33939	1.5761
4.6633	0.06631	0.29915	0.57833	0.84773	1.10408	1.33457	1.59052
4.69398	0.06818	0.3029	0.5927	0.8489	1.10447	1.32915	1.6029
4.72466	0.07143	0.30776	0.60523	0.84907	1.10318	1.32373	1.61276
4.75534	0.07575	0.313	0.61548	0.84844	1.10017	1.31896	1.61967
4.78602	0.08057	0.31799	0.62305	0.84717	1.09546	1.31546	1.62337
4.8167	0.08524	0.32216	0.62766	0.84544	1.08912	1.31364	1.6237
4.84738	0.08914	0.32509	0.62911	0.84337	1.08126	1.31357	1.62063
4.87806	0.09172	0.32644	0.62732	0.84103	1.07208	1.31488	1.61428
4.90874	0.09255	0.32598	0.62232	0.83843	1.06181	1.31694	1.6049
4.93942	0.09133	0.32359	0.61424	0.83551	1.05078	1.31905	1.59287
4.9701	0.08786	0.3192	0.60336	0.83216	1.03947	1.32058	1.57868
5.00078	0.08209	0.31287	0.59006	0.82823	1.02863	1.32102	1.56298
5.03146	0.07408	0.3047	0.57486	0.82356	1.02	1.32003	1.54663
5.06214	0.06401	0.2949	0.55849	0.81804	1.01735	1.31742	1.53103
5.09282	0.05216	0.28373	0.54209	0.81154	1.02218	1.31314	1.51988
5.1235	0.03896	0.27161	0.52819	0.80404	1.03025	1.30726	1.52103
5.15418	0.0251	0.25957	0.52336	0.79554	1.0386	1.3	1.53151
5.18486	0.01262	0.2584	0.53142	0.7861	1.04613	1.29174	1.5433
5.21553	0.01258	0.27057	0.54474	0.77586	1.05232	1.28314	1.55374
5.24621	0.02489	0.28358	0.55836	0.76501	1.05689	1.27545	1.56188
5.27689	0.03844	0.29608	0.57057	0.75395	1.05972	1.27109	1.56731
5.30757	0.0512	0.3076	0.58059	0.75796	1.06075	1.27263	1.56983
5.33825	0.06249	0.31779	0.588	0.76921	1.06002	1.27892	1.56943
5.36893	0.07191	0.32638	0.59256	0.78014	1.05764	1.28701	1.56622
5.39961	0.07919	0.33314	0.59417	0.7904	1.0538	1.29515	1.56046
5.43029	0.08417	0.33793	0.59286	0.79975	1.04876	1.30244	1.5525
5.46097	0.08679	0.34067	0.58879	0.80793	1.04287	1.30839	1.54278
5.49165	0.0871	0.34134	0.58221	0.81476	1.03659	1.3127	1.53189
5.52233	0.08524	0.34	0.57346	0.82009	1.03055	1.31516	1.5206
5.55301	0.08148	0.33677	0.563	0.8238	1.02559	1.31571	1.5109
5.58369	0.07615	0.33185	0.55138	0.82586	1.02279	1.31434	1.51075
5.61437	0.06973	0.32552	0.53931	0.82627	1.0228	1.31114	1.51952
5.64505	0.06277	0.31812	0.52792	0.82509	1.02512	1.30628	1.52904
5.67573	0.05597	0.31009	0.51964	0.82243	1.02855	1.30004	1.5375
5.70641	0.0501	0.30199	0.51881	0.81845	1.03206	1.29279	1.54438
5.73709	0.04597	0.29461	0.52506	0.81337	1.035	1.28508	1.54945
5.76777	0.04409	0.28891	0.53344	0.80743	1.03702	1.27784	1.55261
5.79845	0.04447	0.28595	0.54144	0.80093	1.03793	1.27271	1.55391
5.82913	0.04652	0.28628	0.54813	0.7942	1.03766	1.27187	1.55351
5.85981	0.0494	0.28939	0.55311	0.78765	1.03625	1.27577	1.55169
5.89049	0.05236	0.29413	0.55625	0.78175	1.03378	1.28236	1.54881
5.92117	0.05484	0.29942	0.55754	0.77708	1.03041	1.28979	1.54532
5.95185	0.05653	0.30453	0.5571	0.7742	1.02632	1.29705	1.54173
5.98253	0.05725	0.30898	0.55514	0.77338	1.02176	1.30363	1.53855
6.0132	0.05699	0.31251	0.552	0.77427	1.01702	1.30922	1.53619
6.04388	0.0558	0.31498	0.54809	0.77614	1.0125	1.31369	1.53486
6.07456	0.05385	0.31633	0.54391	0.77827	1.00888	1.31696	1.53446
6.10524	0.05131	0.31659	0.54004	0.78019	1.00739	1.31906	1.53466
6.13592	0.0484	0.3158	0.53707	0.78163	1.0086	1.32006	1.53505
6.1666	0.04537	0.31408	0.53545	0.78246	1.01111	1.32008	1.5353
6.19728	0.04243	0.31154	0.53529	0.78266	1.01372	1.31927	1.53522
6.22796	0.03975	0.30833	0.53632	0.78224	1.016	1.31782	1.53483
6.25864	0.03746	0.3046	0.53798	0.78128	1.01785	1.31592	1.53428
6.28932	0.0356	0.3005	0.53974	0.77987	1.01934	1.31376	1.53388
6.32	0.03414	0.29619	0.54114	0.77811	1.02061	1.3115	1.53397
6.35068	0.03302	0.29181	0.54191	0.7761	1.02187	1.30928	1.53485
6.38136	0.03214	0.28747	0.54186	0.77393	1.02336	1.30719	1.53659
6.41204	0.03142	0.2833	0.54098	0.77169	1.02524	1.30525	1.53906
6.44272	0.03078	0.27938	0.53931	0.76941	1.02761	1.30345	1.54198
6.4734	0.03022	0.27578	0.537	0.76714	1.03044	1.30175	1.54498
6.50408	0.02974	0.27254	0.53423	0.76489	1.03365	1.30006	1.54774
6.53476	0.02936	0.2697	0.53127	0.76264	1.0371	1.29831	1.54999
6.56544	0.02914	0.26725	0.52841	0.76039	1.04063	1.29644	1.55158
6.59612	0.0291	0.26518	0.52596	0.75813	1.04409	1.2944	1.55243
6.6268	0.02927	0.26345	0.52418	0.75586	1.04735	1.29218	1.55256
6.65748	0.02967	0.26203	0.52324	0.75359	1.05032	1.28977	1.55209
6.68816	0.0303	0.26085	0.5231	0.75137	1.0529	1.28719	1.55117
6.71884	0.03114	0.25988	0.52358	0.75088	1.05503	1.28447	1.55002
6.74952	0.03217	0.25905	0.52443	0.75287	1.05666	1.28162	1.54885
6.7802	0.03337	0.25834	0.52544	0.7547	1.05774	1.27867	1.54784
6.81087	0.0347	0.25771	0.52646	0.75628	1.05825	1.27562	1.54709
6.84155	0.0361	0.25716	0.52742	0.75753	1.05814	1.27247	1.54663
6.87223	0.03749	0.25667	0.52832	0.75841	1.0574	1.2692	1.54641
6.90291	0.03879	0.25625	0.52917	0.75888	1.05601	1.26581	1.54637
6.93359	0.03991	0.2559	0.53	0.75895	1.05395	1.26232	1.54647
6.96427	0.04073	0.25562	0.53079	0.75864	1.05123	1.25889	1.54676
6.99495	0.04114	0.2554	0.53153	0.75804	1.04785	1.25605	1.54741
7.02563	0.04107	0.25525	0.53212	0.75731	1.04385	1.25546	1.54866
7.05631	0.04041	0.25516	0.53248	0.75675	1.03927	1.25793	1.5508
7.08699	0.03912	0.25512	0.53249	0.75676	1.0342	1.26174	1.55403
7.11767	0.03717	0.25515	0.53206	0.75758	1.02872	1.2659	1.55842
7.14835	0.03456	0.25529	0.53109	0.75912	1.02297	1.27004	1.56381
7.17903	0.03132	0.2556	0.52952	0.76107	1.01709	1.27395	1.56989
7.20971	0.02752	0.25612	0.52735	0.76317	1.01124	1.27746	1.57627
7.24039	0.02328	0.25689	0.52458	0.7652	1.00558	1.28043	1.58249
7.27107	0.01873	0.2579	0.52128	0.76699	1.00037	1.28273	1.58812
7.30175	0.01413	0.2591	0.51755	0.76841	1.00448	1.28428	1.59275
7.33243	0.00987	0.26044	0.51355	0.76936	1.00853	1.28501	1.59607
7.36311	0.00699	0.26183	0.50952	0.76976	1.01175	1.28492	1.5978
7.39379	0.00723	0.2632	0.50595	0.76959	1.01401	1.28406	1.59781
7.42447	0.01002	0.26445	0.50434	0.7688	1.01525	1.28256	1.59603
7.45515	0.0135	0.2655	0.50599	0.76743	1.01541	1.28064	1.59253
7.48583	0.01684	0.26626	0.50875	0.76551	1.01449	1.27866	1.58753
7.51651	0.01977	0.26665	0.51131	0.7631	1.01254	1.27706	1.58137
7.54719	0.02216	0.26662	0.51328	0.76031	1.00964	1.2764	1.57457
7.57787	0.02396	0.2661	0.51448	0.75727	1.00594	1.27706	1.56782
7.60854	0.0252	0.26509	0.51484	0.75423	1.00207	1.27912	1.56196
7.63922	0.0259	0.2636	0.51433	0.75229	1.00412	1.28229	1.55792
7.6699	0.02613	0.2617	0.51297	0.75391	1.00922	1.28609	1.55634
7.70058	0.02597	0.25964	0.51085	0.75669	1.01455	1.29005	1.55732
7.73126	0.02552	0.25796	0.50811	0.75938	1.01978	1.29378	1.56029
7.76194	0.02484	0.25772	0.50502	0.7617	1.02466	1.29698	1.56431
7.79262	0.02399	0.2596	0.5028	0.76354	1.029	1.2994	1.56845
7.8233	0.02302	0.26302	0.50461	0.76481	1.03262	1.30088	1.57197
7.85398	0.02192	0.26723	0.5082	0.76549	1.03536	1.30133	1.57436
7.88466	0.02069	0.27179	0.5119	0.76555	1.03712	1.3007	1.57531
7.91534	0.01931	0.27642	0.5153	0.76501	1.03787	1.29901	1.57472
7.94602	0.01775	0.28093	0.51818	0.76392	1.03761	1.29633	1.57261
7.9767	0.01603	0.28517	0.52036	0.76235	1.03643	1.29278	1.56916
8.00738	0.01422	0.28899	0.52171	0.7604	1.03447	1.28853	1.56464
8.03806	0.01246	0.2923	0.52215	0.75819	1.03201	1.28381	1.55944
8.06874	0.01101	0.295	0.52164	0.75588	1.02941	1.27887	1.55401
8.09942	0.01026	0.29705	0.5202	0.75374	1.02717	1.27405	1.54884
8.1301	0.01054	0.29842	0.51791	0.75255	1.02586	1.26975	1.54439
8.16078	0.01184	0.29914	0.51496	0.75329	1.0259	1.26646	1.54098
8.19146	0.01382	0.29926	0.51173	0.75492	1.02736	1.26463	1.53864
8.22214	0.0161	0.29888	0.50916	0.75655	1.02988	1.26436	1.53713
8.25282	0.01838	0.29813	0.50896	0.75795	1.03295	1.26519	1.53598
8.2835	0.02045	0.29719	0.51179	0.75911	1.03604	1.26644	1.53469
8.31418	0.02217	0.29624	0.51622	0.76005	1.03876	1.26765	1.53284
8.34486	0.02343	0.29544	0.52114	0.76087	1.0408	1.2686	1.53016
8.37554	0.02418	0.29496	0.52599	0.7617	1.04197	1.26929	1.52661
8.40621	0.02442	0.29486	0.53044	0.76266	1.04216	1.26986	1.52236
8.43689	0.02416	0.29515	0.53429	0.76385	1.04131	1.27054	1.51793
8.46757	0.02347	0.29574	0.53737	0.76527	1.03945	1.27155	1.51448
8.49825	0.02243	0.29647	0.53956	0.76687	1.03669	1.27307	1.51393
8.52893	0.02118	0.29716	0.54082	0.76854	1.03317	1.27512	1.51699
8.55961	0.01985	0.29763	0.54114	0.77014	1.02914	1.27758	1.5221
8.59029	0.01857	0.29769	0.54054	0.77156	1.02494	1.28024	1.5277
8.62097	0.01746	0.2972	0.53912	0.77265	1.02104	1.28287	1.53294
8.65165	0.01657	0.29607	0.53701	0.77332	1.0181	1.28525	1.53731
8.68233	0.0159	0.29423	0.53438	0.77349	1.01678	1.2872	1.54049
8.71301	0.01535	0.29167	0.53146	0.77313	1.01733	1.28861	1.54233
8.74369	0.01483	0.28842	0.52848	0.77222	1.01921	1.28939	1.54275
8.77437	0.01419	0.28452	0.52572	0.7708	1.0216	1.28958	1.54185
8.80505	0.01339	0.28007	0.52343	0.76894	1.02384	1.28924	1.53986
8.83573	0.01241	0.2752	0.52178	0.76674	1.02552	1.28855	1.53719
8.86641	0.01138	0.27003	0.52081	0.76435	1.02641	1.28773	1.53448
8.89709	0.01059	0.26472	0.52041	0.76199	1.0264	1.28706	1.53255
8.92777	0.01047	0.25941	0.52032	0.7599	1.02545	1.28682	1.53222
8.95845	0.0114	0.25427	0.52028	0.75838	1.02364	1.28721	1.53391
8.98913	0.01339	0.25074	0.52009	0.75764	1.02114	1.2883	1.53733
9.01981	0.01617	0.25505	0.51963	0.75758	1.01829	1.29	1.54175
9.05049	0.01941	0.25895	0.51887	0.75782	1.01566	1.29209	1.5464
9.08117	0.0228	0.26226	0.51789	0.75795	1.01422	1.2943	1.55063
9.11185	0.02612	0.26495	0.51687	0.75768	1.01491	1.29635	1.55395
9.14253	0.02919	0.267	0.51604	0.75691	1.01774	1.29801	1.55602
9.17321	0.03187	0.26846	0.51568	0.75569	1.0219	1.29911	1.55667
9.20388	0.03403	0.26943	0.51597	0.75453	1.0266	1.29955	1.5558
9.23456	0.0356	0.27003	0.51693	0.75478	1.03132	1.29931	1.55347
9.26524	0.03653	0.27042	0.51836	0.75721	1.03572	1.29845	1.54983
9.29592	0.03679	0.2708	0.52	0.76094	1.03959	1.29711	1.54516
9.3266	0.03641	0.27132	0.52159	0.76534	1.04276	1.2955	1.53987
9.35728	0.03542	0.27211	0.52292	0.77006	1.04514	1.29388	1.53454
9.38796	0.0339	0.27321	0.52382	0.77486	1.04667	1.29255	1.52992
9.41864	0.03194	0.27458	0.52421	0.77955	1.04734	1.29175	1.52693
9.44932	0.02966	0.27612	0.52403	0.78391	1.04718	1.29164	1.52622
9.48	0.02718	0.27768	0.52329	0.7878	1.04625	1.29223	1.52769
9.51068	0.02463	0.27915	0.52203	0.79107	1.04462	1.29337	1.5305
9.54136	0.02216	0.28042	0.52034	0.79361	1.0424	1.29482	1.53372
9.57204	0.01988	0.2814	0.51834	0.79535	1.0397	1.29631	1.53669
9.60272	0.01792	0.28208	0.51617	0.79629	1.03663	1.29757	1.53904
9.6334	0.01636	0.28245	0.51402	0.79646	1.03329	1.29842	1.54065
9.66408	0.01524	0.28257	0.51207	0.79595	1.02979	1.29874	1.54157
9.69476	0.01461	0.28253	0.51051	0.79493	1.02617	1.29849	1.54202
9.72544	0.01446	0.28244	0.50946	0.7936	1.0225	1.29772	1.5423
9.75612	0.0148	0.28245	0.50899	0.79223	1.01881	1.29655	1.54275
9.7868	0.01561	0.28267	0.50906	0.79108	1.01511	1.29518	1.54364
9.81748	0.01688	0.28319	0.50961	0.7904	1.01145	1.29383	1.54511
9.84816	0.01858	0.28404	0.51068	0.79032	1.008	1.29274	1.54707
9.87884	0.02065	0.28518	0.51236	0.79085	1.00537	1.2921	1.54929
9.90952	0.02299	0.28654	0.51475	0.79186	1.00534	1.29202	1.55139
9.9402	0.0255	0.28798	0.51788	0.79313	1.00809	1.29245	1.553
9.97088	0.02806	0.28938	0.52169	0.79436	1.01187	1.29324	1.55376

[truncated: 29 more sheets: Figure 3c, Figure 3d, Figure 3g, Figure 4b, SI-Figure 3, SI-Figure 4, SI-Figure 5, SI-Figure 6, SI-Figure 7, SI-Figure 8, SI-Figure 9, SI-Figure 10, SI-Figure 12, SI-Figure 14, SI-Figure 15, SI-Figure 16, SI-Figure 19, SI-Figure 21, SI-Figure 22, SI-Figure 23 …]
